# Supplementary material for: ScillyHAB: A Multi-Disciplinary Survey of Harmful Marine Phytoplankton and Shellfish Toxins in the Isles of Scilly: Combining Citizen Science with State-of-the-Art Monitoring in an Isolated UK Island Territory
Source: Mar Drugs. 2025 Dec 15;23(12):478. doi: 10.3390/md23120478 (PMC12734806; doi:10.3390/md23120478)
Supplement: Supplementary file 1 [file marinedrugs-23-00478-s001.zip]

Archive with 5 entries (4 files):
- marinedrugs-4017030-supplementary/
- marinedrugs-4017030-supplementary/Consensus_sequences.fasta
- marinedrugs-4017030-supplementary/Figure_S1_Interative_metagenomic_viewer.html
- marinedrugs-4017030-supplementary/ScillyHAB supplementary figures v1.pdf
- marinedrugs-4017030-supplementary/ScillyHAB supplementary tables v1.pdf
