# Supplementary material for: ScillyHAB: A Multi-Disciplinary Survey of Harmful Marine Phytoplankton and Shellfish Toxins in the Isles of Scilly: Combining Citizen Science with State-of-the-Art Monitoring in an Isolated UK Island Territory
Source: Mar Drugs. 2025 Dec 15;23(12):478. doi: 10.3390/md23120478 (PMC12734806; doi:10.3390/md23120478)
Supplement: Supplementary file 1 [file marinedrugs-23-00478-s001.zip › marinedrugs-4017030-supplementary/Consensus_sequences.fasta]

>Sequence_1_Alexandrium_consensus_cl_id_227_total_supporting_reads_46
ATATTACTTCGTTCAGTTACGTATTGCTGAACTTGTACAAGCATCCCAACACTTCCACTT
TAACCTACTTGCCTGTCGCTCTATCTTCCCTTGGTCCGTGTTTCAAGACGGGTCGAAGAG
AACCATTTTGTCCACCACTGTATGTCAAGATAACAAGCGCATGTAGCCTAATATGCAACC
CAAAGAGAGCAAATCAGACATCAATGATAGCACCAGACATCCGAAACCTGTTCACGTTTG
AATCTGCACCATACTTCGTTCAGTTACGTATTGCTGGTGCTGGAAACTTGGATTGTGTCA
GTATTAACCTACTTGCCTGTCGCTCTATCTTCCCTTGGTCCGTGTTTTAAGCGAGTGACC
ATTAATGAGACATGCATGGCTTAATCTTTGAGACAAGCGCAATATCAGCACCAACAGAAA
GGTTAATGGTAACTGTGAAGTGTTGGGATGCTTTACAGCACCCGTGCTGGACCATTGTGA
TGAACCCTGTTGTTTAACCTTTCTGTTGGTGCTGATATTGCGCTTGTCTCAAAGATTAAG
CCATGCATGTCTCAGTATAAGCTTTCATTTTGTGAAACTGCAAATGGCTCATTAAAACAG
TTATAATGTATTTGACAATCAACTCTATATGGATATCTGTGGAAATTCTATAGTTAATAC
ATGCATTGAAACCGATCTTTGGGGAAAGGTTGTGGTCGTTAGTTACAGAACCAATTCAAG
CATTGCTTGAATACTTGATTGATTCATAATGACAAAATGAATTACATGGCAACAGCTGGT
AATAATTCATTCCAGTTTCTGACCTATCAGCTTTCGACGGTAAGGTATTGGCTTACCGTG
GCAATGACAGGTGACGGAGGATTAGGGTTTGATTCCGGAGAGGGAGCTTGAGAAATGGCT
ACCACATCTAAGGAAGGCAGCAGGCGCGCAAATTACCCAATCCTGGCACAGGGAGGTAGT
GACAAGAAATAACAATACAAGGCATCCATGTCTTGTACTTGGAATGAATGGATTTTAAAC
CTTTCTGTAAGTATCAATTGGAGGGCAAGTCTGGTGCCAGCAGCCGCGGTAATTCCAGCT
CCAATAGCGTATATTAAAGTTGTTGCGGTTAAAAAGCTCGTAGTTGGATTTCTGCTGAGG
ATGGCTGGTCCGCCCTCTGGGTGAGTATTTGGCACAGCCTGAGCATTTATCTTGAAAGCA
CAACTGCACTTGACTGTGTGGTGTGTTATTGAGAACGTTTACTTTGAGGAAATCAGAGTG
TTTCAAGCAGGTGTTTGGCCTTGAATACATTAGCATGGAATAATAATCAAGATCGTGATT
CTTTTTTGTTGGTTTCTAGAATTGAGGTAATGATTAATAGGGATAGTTGGGGGCATTCGT
ATTTGATCGTCAGAGGTGAAATTCTTGGATTTGTTAAAGACGGACTACTGCGAAAGCATT
TGCCAAGGATGTTTTCATTGATCAAGAACGAAAGTTAAGGGATCGAAGACGATCAGATAC
CGTCCTAGTCTTAACCATAAACCATGCCAACTAGAGATTGAAGGTTGTTACTTGTATGAC
TTTTTCAGCACCCTATGAGAAATCAAAGTGTTTGGGTTCCGGGGGGAGTATGGTCGCAAG
GCTGAAACTTAAAGGAATTGACGGAAGGGCACCACCAGGAGTGGAGCCTGCGGCTTAATT
TGACTCAACACGGGGAAACTTACCAGGTCCAGACATAATGAGGATTGACAGATTGATAGC
TTTTTCTTGATTCTATGGGTGGTGGTGCATGGCCGTTCTTAGTTGGTGGAGTGATTTGTC
TGGTTAATTCCGTTAACGAACGAGACCTTAACCTGCTAAATAGTTACATGTAATTTCGAT
TATGTGGGCAGCTTCTTAGAGGGACTTTGTGTGCATAATGCAAGGAAGTTTGAGGCAATA
ACAGGTCTGTGATGCCCTTAGATGTTCTGGGCTGCACGCGCGCTACACTGATGTGTTCAA
CGAGTTTTCAACCTTGCCTGGAAAGGTTTGGTAATCTTGAACAGGCATCGTGATGGGGAT
TGTTTATTGCAATTATTAACCTTCAACGAGGAATTCCTAGTAAGCTTGAGTCATCAGCTT
GTGCTGATTATGTCCCTGCCCTTTGTACACACCGCCCGTCGCTCCTACCGATTGAGTGAT
CCGGTGAATAATTTGGACTGTAGCAATGTTCAGTTCTTGAACAACGCAATGGAAAGTTTA
ATGAACCTTATCACTTAGAGGAAGGAGAAGTCGTAACAAGGTTTCTGTAGGTGAACCTGC
GGAAGGATCATTTGCACATGTGTATCCAACTTCATTCTAATGATATTGTGGGCAAGTGCG
GGCATGTATTGCAATGTGCTTGCATGTGCCCTGGGCTGCATGACTTGTTTTACAATCATG
TGTGCTGCACTATCTAATATACTTAATCAACTGTTTGGTAATTCTTCATTGATTACAATG
ATTATGTTTTGCAAAGAATGTATTAGTTCAATAAATGATGAAGAATGCAGCAAAATGCAC
TATGCATTGTGAATTGCAGAATTCCGTGAGCTAACAGATGTTTGAATGTTACTTGTACCT
TTGGGATATTCTTGAAGGTGTGCTTGATTCAATGCAAACTGTCTTCCATATGCAATAATG
CTGCTTAGCATTGCTGTGAACAGTAGGGGTCAATGTGTGTGCATTGAACCTGGGTGTTGT
GCAGCTGTTTGCAACCTAAACATGTTTTCTTGGGGGCAAACTTGTTTCGTCATTTGCTGG
TTGATATGTGTAAAAATGCATATTTGAAACAAGTTGAATACTTGCATTCACTTAGCGTGA
AGTGAAGCACATAAACCTGCTGAATTTAAGCATATAAGTAAGTGGTGGAAATTAAACCAA
ATGGGATTTCTTTAGTAATTGCGAATGAACAAGGATATGCTTAGCTTGACAAATGGAGCT
TTTGGCTTTGAGTTGTATTGTGGAAATGTACCACCAACAGAGGTGCAAGTGTCAGCCATT
TGAAAGAAAGCGTCAATGAGGGTGAGAATCCTGTTTGTCATGTGCAGCCCTCTGTGCACG
GTGTATATTTGCTGAGTCACACTCCTTGGCATTGGAATGCAAAGTGGGTGGTAAGTTTCA
TACAAAGGTAAATATGCAATTGAGACTGATAGCACACAAGTACCATGAGGGAAATATGAA
AAGGACTTTGAAAAGAGAATTAAATGAGTTTGTATTTGCTGAACACAAAGCAAACAGACT
TGATTTGCTTGGTGAGATTGTAGTGCTTGCTTGACAATAGGTTTTGGCTGTGGGTGAAAT
GATTCTTTCTTTGCATGCCAGGTTCTATGTGTACATTTGATTACCTTTGCACATGAATGG
TAATTTTCCTGCGGGGGTGGATTGCATGTGCATGTAATGATTTGTGTTTTGATGAATGTG
TCTGGTGTATCTGTTTTTGTTCCATGTGTTTGAGGTTGCTTCCTTCCTTGGGCTTACAAG
CCCTGACACACACAATCTGGCAAAATGTTTCTGCTTGACCCGTCTTGAAACACGGACCAA
GGGGAAGATAGAGCGACAGGCAAGTAGCAATACAACAGGGTTCATCACAATGGTCCAGCA
CCAGGTGCTGAAACGGGATGACGGGAGCCGCCCAGCCTGCGCGCGCGTGCAAATAATGTT
CAAGCAGGGACCAAATGGTGCAGTGCATGGCAATCTTTGGAACCGGCGCAATATCAGCAC
CAACAAGGAAGGTTAGGGTTCTGTCTGTCTGTTTCTTCAGCATAACCATGTA
>Sequence_2_Azadinium_consensus_cl_id_37_total_supporting_reads_24
GCTAGTTACGTATTGCTGGTGCTGGAGTCTTGTGTCCCAGTTACCAGGTTAACCTTTCTG
TTGGTGCTGATATTGCGCTTGTCTCAAAGATTAAGCCATGCATGTCTCAGTATAAGCTTC
TACACGGCGAAACTGCGAATGGCTCATTAAAACAGTTATAGTTTATTTGATGGTCACTCT
TACATGGATAACCGTGGTAATTCTAGAGCTAATACATGCGCCCATACCCGACTTCGTGGA
AGGGTTGTGTTTATTAGTTACAGAACCAACCCAGGCTTCTGTCTGGTCTTGTGGTGATTC
ATAATAACCGAACGAATCGCATAGCAACAGCTGGCGATGAATCATTCAAGTTTCTGACCT
ATCAGCTTCCGACGGTAGGGTATTGGCCTACCGTGGCAATGACGGGTAACGGAGAATTAG
GTTCGATTCCGGAGAGGGAGCCTGAGAAACGGCTACCACATCTAAGGAAGGCAGCAGGCG
CGCAAATTACCCAATCCTGACACAGGGAGGTAGTGACAAGAAATAACAATACAGGGCATC
CATGTCTTGTAATTGGAATGAGTAGAATTTAAATCCCTTTGCGAGTATCGATTGAGGGCA
AGTCTGGTGCCAGCAGCCGCGGTAATTCCAGCTCCAATAGCGTATATTAAAGTTGTTGCG
GTTAAAAAGCTCGTAGTTGGATTTCTGCCGAGGACGACCGGTCCGCCCTCTGGGTGAGTA
TCTGGCTCGGCCTGGGCATCTTCTTGGAGAACGTAGCTGCACTTGACTGTGTGGTGCGGT
ATCCAGGACATTTACTTTGGAGGAAATTAGAGTGTTTCAAGCAGGCACACGCCTTGAATA
CATTAGCATGGAATAATAAGATAGGACCTCGGTTCTATTTTGTTGGTTTCTAGAGCTGAG
GTAATGATTAATAGGGATAGTTGGGGGCATTCGTATTTAACTGTCAGAGGTGAAATTCTT
GGATTTGTTAAAGACGGACTACTGCGAAAGCATTTGCCAAGGATGTTTTCATTGATCAAG
AACGAAAGTTAGGGGGATCGAAGACGATCAGATACCGTCCTAGTCTTAACCATAAACCAT
GCCGACTAGAGATTGGAGGTCGTTACCTATACGACTCCTTCAGCACCTTATGAGAAATCA
AAGTCTTTGGGTTCCGGGGGAGTATGGTCGCAAGGCTGAAACTTAAAGGAATTGACGGAA
GGGCACCACCAGGAGTGGAGCCTGCGGCTTAATTTGACTCAACACGGGGAAACTTACCAG
GTCCAGACATAGTAAGGATTGACAGATTGATAGCTCTTTCTTGATTCTATGGGTGGTGGT
GCATGGCCGTTCTTAGTTGGTGGAGTGATTTGTCTGGTTAATTCCGTTAACGAACGAGAC
CTTAACCTGCTAATAGTTACACGTAACCTCGGTTACGTGGGCAACTTCTTAGAGGGACTT
TGCGTGTCTAACGCAAGGAAGTTTGAGGCAATAACAGGTCTGTGATGCCCTTAGATGTTC
TGGGCTGCACGCGCGCTACACTGATGCGCTCAACGAGTTTACGACCTTGTCCGGAAGGAT
TGGGTAATCTTTTTTAAAACGCATCGTGATGGGGATAGATTATTGCAATTATTAATCTTC
AACGAGGAATTCCTAGTAAGCGCGAGTCATCAGCTCGTGCTGATTACGTCCCTGCCCTTT
GTACACACCGCCCGTCGCTCCTACCGATTGAGTGATCCGGTGAATAATTCGACTGCAGCA
GTGTTCAGTTCCTGGACGTTGCAGCGGAAAGTTTCGTGAACCTTATCACTTAGAGGAAGG
AGAAGTCGTAACAAGGTTTCCGTAGGTGAACCTGCGGAAGGATCATTCGCACGCATCCAA
CATGAACCATGTGCATTTGCTTCGTGAGGTTCTGAGCGGGAGCAATTACCCACTCAGAAA
CTCGAGGGCAGCAGTGTGGGGTTGGATTCACAGCCCCATTCCTGCTGTCGTGTTCCTCTT
GAACCTTTACATTGACTTGCCATGCCTTCTCGAGTGGCTATCCACTCAAACGAAAGTTAC
AACTTTCAGCGACGGATGTCTCGGCTCGAACAACGATGAAGGGCGCAGCGAAGTGTGATA
AACATTGTGAATTGCAGAATTCCGTGAACCAATAGGGAATTGAACGTATACTGCGCTCGG
GATATCCCTGAGAGCATGCCTTCTTCAGGGCCACTACCTTCTCATGCCAGTAGCTTCACA
ACCCCTTGCGGGTTAGCTGCTTGTGCGTGTTTGTGCGTCAAGTTGCATCCTGCGCCTGAC
GCATTGAGCTCATGAGAGCCTCTGCACCAATCAACTTATTGAGTGTCTCCTGGCGCCATC
TGTTGCGTTGTGTGCAAAGTGCTGCTCGATCACTAGGTGCTTTTTCAAGCCCTCTCCCAT
GGCATGAAGTGAGGTAAGAAAACCCGCTGAATTTAAGCATATAAGTAAGCGGAGGACAAG
AAACTAAATAGGATTCCCTTAGTAATGGCGAATGAACAGGGAACAGCTCAGCATGGAAAT
CGGGGCCTCCCGGCCTTGAATTGTAGTCTGGAGATGCTGCCAACGGAGGCGCAGATGTAA
GCCTCTGGAAAAGAGCATCAACGAGGGTGAGAGTCCTGTTTGTCATCTGCAGTCCCCGTG
CACGGTGCGCGTTTGACGAGTCACGTTCCTCGGGATTGGAGCGCAAAGTGGGTGGTAAAT
TTCATCTAAAGCTAAATACTGGTTCGAGACCGATAGCAAACAAGTACCATGAGGGAAAGG
TGAAAAGGACTTTGAAAAGAGAGTTAAAAGTGCCTGAAATCGCTGAAAGGGAAGCGAATG
GAACCAGTGTTCTTGGTGAGATTGTTGCGCACTCTGGGGATTGCTGGCTGTTCAACCGCA
AGGGGAGCAGTTGGTTTTGACTTAGCGGTGCGTGGTGTTTCTTGCCCTGTGTGTCACCGT
CGGTGCACCAGCGAGTAAACCACCAAGGGCATGGTACCTCACCCACGGGTGGGCGAATAC
CTTTGGCTGCACTCATTGGTGTATCGATCCCTGCGTGTCTGGTTGCAGTGCTCAGTTCGT
CTCAGTGCTTCTGCGGGGTTCGTCTCTGTGGGAGTTTCCTGGGGCGCGGGGGCATCTCCC
TGACACAAAGACGATGACTAAATGGTTCTATTCGACCCGTCTTGAAACACGGACCAAGGG
AAGATAGAGCGACAGGCAGTAGGTTAACCTGGTAACTGGGACACAAGACTCCAGCACCAG
CAATACGTAACTGAACGAAGTACAATG
>Sequence_3_Coolia_consensus_cl_id_3_total_supporting_reads_22
TTGTTGCGCTTGTCTCAAAGATTAAGCCATGCATGTCTCAGTATAAGTTCATGATTGGCA
AAACTGCAAATGGCTCATTAAAACAATTACAATGCATTTGGATATGTTTTACATGGTTAA
TTTTGGTAATTCTAAAACTAATACATGCGCACAAACTTGACTTGTCGGAATGGTTGTTGT
CATTAGATACAAAACCATCACCAGCTTCATGCTGGAACTAGGTGAATCACAATGACAAAA
TGAATTACATGGCTTCTGTTGGTGATATTCCATGGCAGTTTCTGACCTATCAGCTTCCGA
TGGTATGGTCTTGGCATACCGTGGCGTTGACGGGTGACGGAGGATTAGGGTTTGATTCCG
GAGAGGGAGCTTGAGAAATGGCTACCACATCTAAGGAAGGCAGCAGGCGCGCAAATTACC
CAATCTTGACAAAGGGAGGTAGTGACAAGAAATAACAATATAAGGCATCCATGTCTTGTA
TTTGGAATGAAATGACAACAAACCTTTCTATGAGTATCAATTGGAGGGCAAGTCTGGTGC
CAGCAGCCGCGGTAATTCCAGCTCCAATGGCGTATATTAAAATTGTTGCGGTTAAAAAGC
TCGTAGTTGAATTTCTGTTGAGGGTGGTTGGTCCGCCCTCTGGGTGAGTATCTGACACAA
CCTGAACATGTTCTTGATTGCACAACTGTACTTGACTGTGTGGGGTGGTATTGAGAAGGT
TTACTTTGAAGAAATCAGCGTGTTTCAAGCAAGTGTTGCTTTGAATACATTAGCATGGAA
TAATGTTCAAGGACTTTGGTTTCATTTTGTTGGTTTCTGGAATCTGGGTAATGACAAATA
GGGATAGTTGGTGGTATTTGTATTTAATTGTCAGAGGTGAAATTCTTGGATTTATTAAAG
ACAAACTATTGCGAAAGCATTTGCCAAGGATGTTTTCATTGATCAAGAACGAAAGTTAGG
GGATCGAAGACGATCAGATACCGTCCTAGTCTTAACCATAAACTATGCCAACTAAAGATT
GAAAGTTGTTATTTGCATGACATTTTCAGCACCTTATGAAAAATTGAAGTCTTTGGGTTC
CGGGGGAGTATGGTCGCAAGGCTGAAACTTAAAGGAATTGACGGAAGGGCACCACCAGGA
GTGGAGCCTGCGGCTTAATTTGATTCAACACGGGGAAACTTACCAGGTCCAGACATAATG
AGGATTGACAGATTGATAGCTTTTTCTTGATTCTATGGGTGGTGGTGCATGGCCGTTCTT
AGTTGGTGGAATGATTTGTCTGGTTAATTCCGTTAACGAACGAGACCTTATTCTGCTAAA
TCATTACATGTAATTTTTGTTATGTGGGCAACTTCTTAGAGAGACTTTGTGTGCATAACA
CAAGGAAGTTTGAGGCAATAACAGGTCTGTGATGCCCTTAGATGTTCTGGGCTGCACGCG
CGCTACACTGATGTGTTCAACAAGTTTGCATCCTTACTTGGAAAGGTTGGGTAATCTTGT
AGATTGCATCGTGATGGGGATCGATTATTGCAATTATTAATCTTGAACGAGGAATCCCTA
GTAAACATAAATCATCAGTTTGTGTTGATTACGTCCCTGCCCTTTGTACACACCGCCCGT
CGCTCCTACCGATTGAGTGATCCGGTGAATAATTTGGACTGAAACATTGTTCAGTTCTTG
AATAATGTTATGGAAAATTTAATGAACCTTATCACTTAGAGGAAGGAGAAGTCGTAACAA
GGTTTCTGTAGGTGAACCTGCGGAAGGATCATTTGTGTGTCTTGCAATCATTGTTTTTTG
ATTGAATAGCAGGATGGCAACATCACCATGTGTGTGTTGTCATCATTTTCAACAACCATA
ATTGTGTCATTGTATGCTGTGTGTGTAGTTTGGCAATAAATGTATAAGTTCAACATGTGA
TGAAGAATGTAGCTAAATGCAATAATATTTGTGAAATGCAGAATCCCGTGAATCAATTCA
TGTTTGAATGTGTCTTGCATCTTTGGGATATGCTTGAAGATATGTGTGATTCAATGTCAA
ATGTGTGTGCATGGATGCATGTAATGTGTTTGTATTGATTTTTTTACACATTAATGATAT
GTTTGAAAATTTTGAAAACACCCATGACATGTATCATGAACAGACAAATACAAACACATG
AATTGTGCAAGCAAACCTGCTGAATTTAAGCATATAAGTAAGTGGTGGAAGAAAACATAA
ACATGATTCTTTAAGTAATGGCGAATGAACAAAGACATAGTCATTTTGAAAATTGTGGTC
CGTGATCATGAATTGTAATATTCAAAATGCATTGCTAACAAAATTGCATATGTTAGTTTA
TTGGAAAGAACATTACAAAGGGTGAAAATCCCATGTGTCATGTGTATGTTTTGTGTACAG
TGTGCATTTCATGATTCACATTCATTGACAATTGAATGTAAAGCGAATGGTAAACTTCAT
TTAAACATAAATATGTTGTTGAAAACTTATATCGAACAAATACCATGAGGGAAATGTGAA
AAGGATTTTGAAAAGAAAATTAAAAGAGCTTACAATTGCTGGATTGATAAGCAAACAAAA
CACACATGTGTATGTGCAAGATTGTTGTCATGTTGTGCAATTCATGCAAATTAACATTGC
TTTGGTTTTTGTGTAATTTTGTCAGCTTTGGAATTGAGAATGATTTTTTTGAGTGTGAAT
GGATTGTTGTTTGTTAACAAAGGAATGCACTTTCAAAATCATTGTTTGATTTGTCGATCA
AGTTTGTGGCGTGTGTTGTGTGTCAAATTTAATTATATAATTCACAAAACACATGAAGTT
TGAGCTATTAAGGCAATTCTTGTTTTGTTTGACCCGTCTTGAAACACGGACCAAGGGAAG
ATAGGGGGCGACAGTGCAAGTAGGTTAACTGCTTCCGGATCAGTGGTA
>Sequence_4a_Dictyocha_consensus_cl_id_3_total_supporting_reads_178
GCGCGGCAAGTATTGTACTTCGTTCAGTTACGTATTGCTGGTGCTGAACTAGGCACAGCG
AGTCTTGGTTTTAACCTTTCTGTTGGTGCTGATATTGCGCTTGTCTCAAAGATTAAGCCA
TGCATGTCTAAGTATAAACGACTTTATACTGTGAAACTGCGTACAGCTCATTAAACCAGT
TATAGTTTATTTGATATTCCTCTACTACTCGGATACCCGTAGTAATTCTAGAGCTAATAC
GTGCATCAAATCCCAACTGCTTCGGCGGACGGGACGTCATTATTAGAAAGAAGCCAATGC
GACGCAAGTCGGTACTGTGGTGAGTCATGATAATTGTACGGATCGTATGGCCTTGCGCTG
ACGATGGATCATTCAAGTTTCTGCCCTATCAGCTTTGGATGGTAGGGTATTGGCCTACCA
TGGCTTTAACGGGTAACGGAGAATTAGGGTTCGATTCCGGAGAGGGAGCCTGAGAGACGG
CTACCACATCCAAGGAAGGCAGCAGGCGCGTAAATTACCCAATCCTGATACAGGGAGGTA
GTGACAAAAAATAACAATGCCGGGCTTTTTTAAGTCTGGCAATTGGAATGAGAACAATTT
AAATCCCTTATCGAGGATCAATTGGAGGGCAAGTCTGGTGCCAGCAGCCGCGGTAATTCC
AGCTCCAATAGCGTATATTAATGTTGTTGCAGTTAAAAAGCTCGTAGTTGGATTTCTGAT
GGGATCGACCCGGTCGGCTCCGAAAGGGGTCGCACTGGTGGTCTGTCCGGTCATCCTCGA
GGGGAGGCTTTCTGGCATTCATTTGTTGGGGAGTCGACGCTCGTCGTTTACTGTGAACAA
ATTAGAGTGTTCAAAGCAGGCTTAGGCCGTTGAATACATTAGCATGGAATAATAAGATAG
GACTTTGGTGGTTTATTTTGTTGGTTTGCACGCCGAAGTAATGATTAATAGGAGCAGTTG
GGGATGTCCGTATTCGATTGTCAGAGGTGAAATTCTTGGATTTATTGAAGACGAACTACT
GCGAAAGCATTCATCAAGGATGTTTTCATTAATCAAGAACGAAAGTTAGGGGATCGAAGA
AGATTAGATACCTTCGTAGTCTTATACCATAAACTATGCCGACTAGGGATTGGCGGTCGC
TTGTTCAGGCTCCGTCAGCACCTTATGAGAAATCAAAGTCTTTGGGTTCCGGGGGGAGTA
TGGTCGCAAGGCTGAAACTTAAAGAAATTGACGGAAGGGCACCACCAGGAGTGGAGCTTG
CGGCTTAATTTGACTCAACACGGGAAAACTTACCAGGTCCAGACATAGTAAGGATTGACA
GATTGAGAGCTCTTTCTTGATTCTATGGGTGGTGGTGCATGGCCGTTCTTAGTTGGTGGA
GTGATTTGTCTGGTTAATTCCGTTAACGAACGAGACCCCCGCCTGCTAAATAGTGACGGG
AATGCTTTGCATTGCTGGATCTACTTCTTAGAGGGACTTTCGGCGACTAGCCGAAGGAAG
TTGGGGGCAATAACAGGTCTGTGATGCCCTTAGATGTCCTGGGCTGCACGCGCGCTACAC
TGATGCATGCAACGAGTTTAGAACCTTGGCTGAGAGGCCTGGGTAATCTGTGAACGTGCA
TCGTGATAGGGATTGATGATTGCAACTATTCATCATGAACGAGGAATTCCTAGTAAACGT
GAGTCATCAGCTCACATTGATTACGTCCCTGCCCTTTGTACACACCGCCCGTCGCACCTA
CCGATTGAATGGCTCGGTGAGGCCTCAGGATTCTGGTCTGACACCCTAACAGGAGTCTGA
TGAGAAGAATCTGTCCAAACCTCGTCATTTAGAGGAAGGTGAAGTCGTAACAAGGTTACC
GTAGGTGAACCTGCGGTAGGATCATTCTATCACTATAATCCATATCAACACCGTGAACAC
CCCAAAATCTCAGGATTTCGGCGGACGAGATTGCATGCTGCGGCATACTGTTTCGGTCGT
TGTTTTCCGCAAATCTATAAACAACAAAACAACAACTTGCCTCCATTGCGAGACTTCGAA
AAATAATGAACTGCTTTTCGACCGACTTGCTCGGTAGGACAGCAGCTATTACAAATACCA
TTATAACTTTCAGCGACGGATGTCTTGGCTCCCATAACGATGAAGAACGCAGCGAAATGC
GATACGTAATGCGAATTGCAGAATCCAGTGAATCATCAAAACTTTGAACGCATCTTGCGC
TTCCGGGATATGCCTGGGAGCATGCTCAGTGGAGTGTCTGCTAACACAACCCTCATCCCT
CCCTGTGTGAAACTTGTTTTGCATGGAGAGGCGACGGACTCTGGGTGTCGCACCGTGTAA
CAACGGAGCGTCCCCCGAAAAGCAGACCCCATTGCGTGATACTCAATCGAAGCCTTGTGT
TTCGTATCCGCTGACGGTGTGGTAGGCATTCTAAACACTTGCTTATACTAAATCACCATT
AGTTGGGACGGAAGCTATGCTCGGCATTGAATGAGTGTCCGGGTCAGAACCCCGAGGAAA
CTTGACTCCGCCACATCGGCGGAGCTGGGAATCCCCACTAGTTCATTCAACGGAGAGGGC
GCAAGCCTTCCCGGAGAAGAATTATCCTGACCTCCTCTGAGCAAGAGGACCGGCTGAATT
TAAGCATATTACTAAGCCGAGGAAAAGAAACTAACTAGGATTCCCTCAGTAAGGGCGACT
GAAGCGGGAATAGCCCATGCTGCCAATCGCTTCGGCGAGTTGTGTCAGGCGTGCCTGGCA
GACCTCCGGGGAGAAGTCCCTTGGAACAGGGTATCAGAGAGGGTGACAGTCCCGTCTGTG
CCTCGGAGGCTCTGTGTGAAGGCCGCATTACTAGAGTCGAGTTGCTTGGGATTGCAGCTC
AAAGTTGGTGGTAAATTCCATCTAAGGCTAAACACGGGTGGGAGACCGATAGCGAACAAG
TACTGTGAAGGAAAGATGAAAAGAACTTTGAAAAGAGAGTCAAAGAGTGCCTGAAATTGC
TGAGAGGGAACCGTAGGTAACCAATGCGAGCCTTGATCATCTTCCGGCGGTCCTCTGGGA
CCGCCGCCCTGTGGTCTTGGCCATCCCAGCCTTTTCATGTTCCGGAGGAAACCATTCGAT
TTATCGGGTAGAGGCTCTGGGGGATGCGAAGGTTTGGTAAATGGTTCTCTACACCCCGTC
TTGAAACACGGACCAAGGGAAGATAGAGCGACAGGCAAGTAGGTTAAAACCAAGACTCGC
TGTGCCTAGTTCAGCACCAGCAATACGTAACTTA
>consensus_Aureococcus_anophagefferens_cl_id_14_total_supporting_reads_574
AAACATTGTACTTCGTTCAGTTACGTATTGCTGGTGCTGGAGTCTTGTGTCCCAGTTACC
AGTTTAACCTACTTGCCTGTCGCTCTATCTTCCCTTGGTCCGTGTTTCAAGACGGGGTGA
ACGGAAGAATTTCGTCACCGAAGGTCTCAGGCGCGGCCTGAACACGGGAGATTGGTCCGA
AGACCTTCCCATGAACGACTCCCACGCCCCAACCCACGCTGACCTACGGACGCGCACAAG
TACGCCGGCCAAGAGCCCGGCGGAAAATACGCGCCCATCACCACTTCTGCCGTTCGGTTC
CCTCTTACCAGTTTCAGGCCCTTTTTAACTCTCTTTTCAAAGTTCTTTGCATCTTTCCCT
CACGGTACTTGTTCGCTATCGGTCTCCCACCCGTATTTAGCCTTAGATGGAATTTACCAC
CCATTTGATCTGCAATCCCAAGCAAATCGACTCGTCGAAGACGCACCGTACGACGCGGTC
CGAGGCACAGACGGGATTGTCACCCTCTCCGATGCCCTGTTCCAAGGGACTTCTCCCCGG
ACCTTGCCTGGCGTCGCCTCTTTAGACTACAACCCAACCTTGTATTTAAGCGGCCAGTTT
ACAATCTGGGCTGATCCCGCTTCAGTCGCCCTTACTAGGGGAATCCTTGTTAGTTTCTTT
TCCTCCGCTTAGTTATATGCTTAAATTCAGCGGGTCCTCTTGCGTCACGGAGGCTCAAGA
TTGAGTGTTTATTACTAAACAGGCGTCCTCGATCCGAAGATCAAAGACTGGGCCTCTCCG
CCGTCTCATTGCTTACTCAAAAGCTCTTCGGTCCTCGGCTGGGTGAGTTAGGTGCTTTAC
GAGAAAGCCTAGTACCCCGCCTCGGACGGACCGAATGAGGCGGCGCGACGAGAGCTTGAC
TTGGCGCCACGATCGAGAACCAATTGGTCCATCGAAGCGCAGACTCCACCGCCACCGAGT
AGTAACACGCCGTGGGGTGATGTGGGGGACAAGCACTCCGTCACGCATGCTCCCAGGCAT
ATCCCGGGAGCGCAAGATGCGTTCAAAGGTTTGATGATTCACTGGATTCTGCAATTCGCA
TTACGTATCGCATTTCGCTGCGTTCTTCATCGTTGTGGGAGCCAAGACATCCGCCGGTAA
GAGTTGTATGGATTTGTATGGCATTTCGCTTGATCAAAATTAGTTGTTACACTAATCTTT
CGGCGTCAGCATGCGCTGGTTCACCCGTTTGGTTAGAATCGGAGTGTGAGTGACTGTGGA
CGATGACCCAATCAAGAAGTACACCGAAGTCAGAGGTACTAACTGAATAGTACCGGTTCG
CTGGGGTGTGTTTAGGTGTGGATATTATGGTAATGATCCCTCCGCAGGTTCACCTACGGA
GACCTTGTTACGACTTCACCTTCCTCTAAATAGTGAGGTTTAACCAACTTCCCGAGGTAC
GTTCGCCGTGAAGCTTGCGAACCCCAGTCCGGAGGTTTCACCGAACCATTCAATCGGTAG
GTGCGACGGGCGGTGTGTACAAAGGGCAGGGACGTAATCAATGCGAGCTGATGACTCGCG
TTTACTAGGAATTCCTCGTTCATGATTGAAAATTGCAACAATCAATCCCAATCACGGCAC
ACGTTCACAGATTACCCAGGCCTGCCGACCAAGGTGATAGACTCGTTGCGTGTGCCAGTG
TAGCGCGCGTGCGGCCCAGGACATCTAAGGGCATCACAGACCTGTTATTGCCCCCAGCTT
CCTTCGGTTAGTCACCGAAAGTCCCTCTAAGAAGTTGAGGCAATGCAAGCGCATTCCCAC
AGCTATTTAGCAGGCGGGGGTCTCGTTCGTTAACGGAATTAACCAGACAAATCACTCCAC
CAACTAAGAACGGCCATGCACCACCACCCATAGAATCAAGAAAGAGCTCTCAATCTGTCA
ATCCTTACTATGTCTGGACCTGGTAAGTTTCCCCGTGTTGAGTCAAATTAAGCCGCAGGC
TCCACTCCTGGTGGTGCCCTTCCGTCAATTTCTTTAAGTTTCAGCCTTGCGACCATACTC
CCCCCGGAACCCAAAGATTTTGATTTCTCATACAGTGCTGACGGAGTCGAGAACAAACGA
CCGCCAATCCTGAATCGGCATAGTTTATGGTTAAGACTACGATGGTATCTAATCATCTTC
GATCCCCTAACTTTCGTTCTTGATTAATGAGAACGTCCTTGTTCGACGCTTTCGCAGCAG
TTCGTCTTCCATAAATCCAAGAATTTCACCTCTGACAATTGAATACGAAGAACCCCAACC
GTCCCTTTTAATCATTACCTCGGCGTGCAAACCAACAAAATAGACCGCCAAGGTCCTATC
TCATTATTCCATGCTAATGTATTCAAGGCGTAAGCCTGCGTTGAACACTCTGATTTTTTC
ACAGTAAACGTCGGGAATCCCCACCCCGACAACTGAATGCCAGGACCGCCCTTCCCAAGG
ATGGCCGAGGCCGCTCAGTGCGCACCTTTTGCAAGGCGGACCGGCTACCCCGTGCCAGGA
ATCCAACTACGAGCTTTTTAACTGCAACAACATTAATATACGCTATTGGAGCTGGAATTA
CCGCGGCTGCTGGCACCAGACTTGCCCTCCAATGGATCCTCGATAAGGGATTTAAATTGT
TCTCATTCCAATTGCCAGACTCGTAAGAGCCCGGCATTGTTATTTCTTGTCACTACCTCC
CTGTGTCAGGATTGGGTAATTTACGCGCCTGCTGCCTTCCTTGGATGTGGTAGCCGTCTC
TCAGGCTCCCTCTCCGGAATCGAACCCCAATTCTCCGTTACCCGTTAATGCCATGGTAGG
CCAATACCCTACCATCCAAAGCTGATAGGGCAGAAACTTGAATGATCCATCGCCGGCACA
AGGCCATGCGATTCGCAAAGTTATCATGACTCACCACAATACCGGGGTCTCCCCCGCATT
GGTTTCAATCTAATAAATACGTCCCGTCCGCCGAAGCAGTTGGGAGTCGATGCATGTATT
AGCTCTAGAATTACTACGGGTATCCATGTAGTAAGGGACTATCAAATAAACTATAACTGA
TATAATGAGCCATTCGCAGTTTCACAGTACAAAATCGTTTATACTTAGACATGCATGGCT
TAATCTTTGAGACAAGCGCAATATCAGCACCAACAGAAAGGTTAACCTGGTAACTGGGAC
ACAAGACTCCAGCACCAGCAATACGTAACTTCGCCTGTCGCTCTATTTCCCTTGGTCCGT
GTTTCAAAACTTGCATGGCTTAATCTTTGAGACAAGCGCAATATCAACACCAACAGAAAG
GTTAATCCATTCCCTCCGATAGATGAAACCAGCACCAGCAATACGTAACTA
>Sequence_5_Dinophysis_consensus_cl_id_49_total_supporting_reads_6625
AAAATATATTGTACTTCGTTCAGTTACGTATTGCTGGTGCTGGTAAGTTGGGTATGCAAC
GCAATGTTAACCTTTCTGTTGGTGCTGATATTGCGCTTGTCTCAAAGATTAAGCCATGCA
TGTCTCAGTATAAGCTTCAACACGGCAAAACTGCGAATGGCTCATTAAAACAGTTACAAT
TTATTTGATTGTCATTCATTACATGGATAACTGTGGTAATTCTAGAGCTAATACATGCCC
AACAATCCGACTCCGTGGAAGGGTTGTATTTATTAGATACAGAACCAACCCAAGCTCTGC
TTGGTCTCGTGGTGATTCATAATAAACGAATGAATTGCATGGTACCAACTGGCGATGTAT
CATTCAAGTTTCTGACCTATCAGCTTCCGACGGTACGGTATTGGCCTACCGTGGCAATGA
CGGGTAACGGAGAATTAGGGTTCGATTCCGGAGAGGGAGCCTGAGAAACGGCTACCACAT
CTAAGGAAGGCAGCAGGCGCGCAAATTACCCAATCCTGACACAGGGAGGTAGTGACAAGA
AATAACAATACAGGGCATCCATGTCTTGTAATTGGAATGAGTAGAATTTAAACCCCTTTA
CAAGTATCAATTGGAGGGCAAGTCTGGTGCCAGCAGCCGCGGTAATTCCAGCTCCAATAG
CGTATATTAAAGTTGTTGCGGTTAAAAAGCTCGTAGTTGGATTTCTGCTGAGGACGACCG
GTCCGCCCTCTGGGTGTGTATCTGGCTCGGCCTGGGCATCTTCTTGGAGAACGTAGCTGC
ACTTGACTGTGTGGTGCGGTATCCAGGACTTTTACTTTGAGGAAATTAGAGTGTTTCAAG
CAGGCATATGCCTTGAATACATTAGCATGGAATAATAAGATAGGACCTTGGTTCTATTTT
GTTGGCTTCTAGAGCCGAGGTAATGATTAATAGGGATAGTTGGGGGCATTCGAATTTAAC
TGTCAGAGGTGAAATTCTTGGATTTGTTAAAGACGGACTACTGCGAAAGCATTTGCCAAG
GATGTTTTCATTGATCAAGAACGAAAGTTAGGGGATCGAAGACGATCAGATACCGTCCTA
GTCTTAACCATAAACTATGCCAACTAGAGATCGGAGGTCGTTATCTATACGACTCCTTCA
GCACCTTATGAGAAATCAAAGTCTTTGGGTTCCGGGGGGAGTATGGTCGCAAGGCTGAAA
CTTAAAGGAATTGACGGAAGGGCACCACCAGGAGTGGAGCCTGCGGCTTAATTTGACTCA
ACACGGGAAAACTTACCAGGTCCAGACATAGTAAGGATTGACAGATTGATAGCTCTTTCT
TGATTCTATGGGTGGTGGTGCATGGCCGTTCTTAGTTGGTGGAGTGATTTGTCTGGTTAA
TTCCGTTAACGAACGAGATCTTACCTTGCTAAATAGTTACGTGTAACTTCGTTTACGCGG
GCAGCTTCTTAGAGGGACTTTGTGTGTATAACGCAAGGAAGTTTGAGGCAATAACAGGTC
TGTGATGCCCTTAGATGTTCTGGGCTGCACGCGCGCTACACTGATGTGCTCAACGAGTTT
ATGACCTTGCCCGGAAGGGTTGGGTAATCTGTGTTAAATCACATCGTGATGGGGATCGAT
TATTGCAATTATTAATCTTCAACGAGGAATTCCTAGTAAGCGCGAGTCATCAGCTCGTGC
TGATTACGTCCCTGCCCTTTGTACACACCGCCCGTCGCTCCTACCGATTGAGTGTTCCGG
TGAATAATTCGGACTGCAGCAGTGTTCAGTTCCTGAGCGTTGCCGTGGAAAGTCTGGTGA
ACCTTAACACTTAGAGGAAGGAGAAGTCGTAACAAGGTTTCCGTAGGTGAACCTGCGGAA
GGATCATTCGCACGCATCCAATATCCATAACTTGAAATTTCCTGTGTGAGCTTCTGGGTG
AGGTTGAACAAAGTGTTGCCTTCATGTGGAAGCTCGAGGGTAGATGAACTGAAGCAGTGT
GGTCTTGCTGTTTCGTGGGCGCTACCGTCTGCTTGGCTCACACTGCCTTGCGGTTGAACC
TTTATTTGTTTGTATGTGCATGCTGTATGTATCACAATTTTCAGCGATGGATGCCTCGGC
TCGAACAACGATGAAGGGCGCAGCGAAGTGTGATAATCTTTGTGAATTGCAGAATTCCGT
GAATCAATAGAGCTTTGAACGTGTCTTGCGCTTTCGGGCTATACCTGAAAGCATGCCTGC
GTTGGTGTCTGTATGGCCTCATTCAGTCAGCAACACTAAACCTCATTGGTAGTGTGATGT
CTGTGTGTCGGTGTGTGCAAGGTTCACCCTTGTTACACAGAATGCATGTTTATTATCGTT
GCCAACAGCTTGCTGTGCCTCTGTATAGTGGTTAACCTTCTGTTGGCACGAAATCCAAGC
ACATGCCCCAATGTGTGATTAATTAGACATGACGTTAGGCTAGATCACCTGCTGAATTTA
AGCATATAAGTAAGCGGAGGACAAGAAACTAAACAGGATCCCCATAGTAATGGCGAATGA
ACCGGGATAAACTCAGCATGGAAATTGGGGCCTTTGGCTTTGACTTGTAATCTGGTGAGG
CATTGCCAACAGAGGCGCATATGTAAGTCTCTTGGAAAAGAGCATCAACGAAGGTGAGAG
TCCTGATTGTCATGTGCAGCCCCCCTGTGCACGGTGTGCCTTCTAAGAGTCACGTTCCTT
GGGATTGGAGCGCAAATTGGGTGGTAACTTTCATCTGAAGTTAAACAATGGTTTGGGACC
GATAGGAAACAAGTACCATGAGGGAAAGGTGAAAAGGACTTTGGAAAGAGAGTTAAAAGT
GCCTGAAATTGCTGAAGGGGAAGCGAATGGAACCAGTGGTGCTGGGTGAGATTGTCACAT
GCTGCAAGGATTGGTTGCTGCCACAACGCAAGTGTGCTGGCAATTTGTGAACTGCTAGTG
TGTGGTGTGTCTTACCTAGTGGGTCATTGTGGGTTTATGCATTAAGATAAATCAAAGCAA
GCGGGAGCAAGTTTACGAGTTTGTGAATGTGTGTTGTTATGCTTGTGCGTAAGCTTTAGT
GTTTGTCTGGCTGCAGGGCTGTCCATCCTCAAGCTTTGCTGTGGTTGCGATGAGCATAAC
CTTCTGCACAGATCTTGACGAAATGGTTTCATTCGACCCGTCTTGAAACACGGACCAAGG
GAAGATAGAGCGACAGGCAAGTAGGTTAACATTGCGTTGCATACCCAACTTACCAGCACC
AGCAATACGTAATGCATAA
>Sequence_6_Karlodinium_consensus_cl_id_0_total_supporting_reads_218
GATGTACTTCGTTCAGTTACGTATTGCTGGTGCTGGTTTCATCTATCGGAGGGAATGGAT
TAACCTACTTGCCTGTCGCTCTATCTTCCCTTGGTCCGTGTTTCAAGAGCATGGCTTAAT
CTTTGAGACAAGCATTGTACTTCGTTCAGTTACGTATTGCTGGTGCTGAAGCGTTGAAAC
CTTGTGTCCCGTTCTCAGGTTAACCTTTCTGTTGGTGCTGATATTGCGCTTGTCTCAAAG
ATTAAGCCATGCATGTCTCAGTATAAGCTTCTATACGGCGAAACTGCGAATGGCTCATTA
AAACAGTTATAGTTTATTTGATGGTCATTCATTACATGGATAACTGTGGTAATTCTAGAG
CTAATACATGCGCCCAAACCCGACTCCGTGGAAGGGTTGTGTTTATTAGACACAGAACCA
ACCCAGGCTCTGCCTGGTATTGTGGTGATTCATAGTAACCGAACGAATCGCATAGCTTCA
GCTGGCGATAAATCATTCAAGTTTCTGACCTATCAGCTTCCGACGGTAGGGTATTGGCCT
ACCGTGGCAATGACGGGTAACGGAGAATTAGGGTTCGATTCCGGAGAGGGAGCCTGAGAA
ACGGCTACCACATCTAAGGAAGGCAGCAGGCGCGCAAATTACCCAATCCTGACACAGGGA
GGTAGTGACAAGAAATAACAATACAGGGCATCCATGTCTTGTAATTGGAATGAGTAGAAT
TTAAATCCCTTTTCGAGTATCAATTGGAGGGCAAGTCTGGTGCCAGCAGCCGCGGTAATT
CCAGCTCCAATAGCGTATATTAAAGTTGTTGCGGTTAAAAAGCTCGTAGTTGGATTTCTG
CCGAGGACGACCGGTCCGCCCTCTGGGTGCGTATCTGGCTCGGCCTGGGCATCTTCTTGG
AGAACGTGTCTGCACTTGACTGTGTGGTGCGGTATCCAGGACTTTTACTTTGAGGAAATT
AGAGTGTTTCAAGCAGGCACACGCCTTGAATACATTAGCATGGAATAATAAGATAGGACC
TCGGTTCTATTTTGTTGGTTTCTAGAGCTGAGGTAATGATTAATAGGGATAGTTGGGGGC
ATTCGTATTTAACTGTCAGAGGTGAAATTCTTGGATTTGTTAAAGACGGACTACTGCGAA
AGCATTTGCCAAGGATGTTTTCATTGATCAAGAACGAAAGTTAGGGGATCGAAGACGATC
AGATACCGTCCTAGTCTTAACCATAAACCATGCCGACTAGAGATTGGAGGTCGTTATCCA
TACGACTCCTTCAGCACCTTATGAGAAATCAAAGTCTTTGGGTTCCGGGGGGAGTATGGT
CGCAAGGCTGAAACTTAAAGGAATTGACGGAAGGGCACCACCAGGAGTGGAGCCTGCGGC
TTAATTTGACTCAACACGGGGAAACTTACCAGGTCCAGACATAGTAAGGATTGACAGATT
GATAGCTCTTTCTTGATTCTATGGGTGGTGGTGCATGGCCGTTCTTAGTTGGTGGAGTGA
TTTGTCTGGTTAATTCCGTTAACGAACGAGACCTTAACCTGCTAAATAGTTACACGTAAC
TTCGGTTACGTGGGCAACTTCTTAGAGGGACTTTGCGTGTCTAACGCAAGGAAGTTTGAG
GCAATAACAGGTCTGTGATGCCCTTAGATGTTCTGGGCTGCACGCGCGCTACACTGATGC
GCTCAACGAGTTTATGACCTTGCCCGGAAGGGTTGGGTAATCTTTTTAAAACGCATCGTG
ATGGGGATAGATTATTGCAATTATTAATCTTCAACGAGGAATTCCTAGTAAGCGCGAGTC
ATCAGCTCGTGCTGATTACGTCCCTGCCCTTTGTACACACCGCCCGTCGCTCCTACCGAT
TGAGTGATCCGGTGAATAATTCGGACTGCAGCAGTGTTCAGACCCTGAACGTTGCAGCGG
AAAGTTTAGTGAACCTTATCACTTAGAGGAAGGAGAAGTCGTAACAAGGTTTCCGTAGGT
GAACCTGCGGAAGGATCATTCACACGCATCAACAATCTCACTGTGAACTTCCTTTGTGAG
CTCTTGCGCGGGGATAGGGGCAGTAGCCGCTTCCTGGTCATTAGTTCGCGGGTAGTGGAG
CAGAATCGGACCGTCTTCCTTTGCTGCGAAACTACCGTTATTCGTGCAACACGTGTGTTT
CTCATTCGTACTTTCGTGGTGGCTTTGTCCACTCTTTGCATTGAACACAACTTTCAGCGA
CGGATGTCTCGGCTCGAACAACGATGAAGGGCGCAGCGAAGTGTGATAAGCATTGTGAAT
TGCAGAATTCCGTGAACCAATAGGGATTTGAACGTATACTGCGCTTTCGGGACATCCCTG
AAAGCATGCCTGCTTCAGTGTCTACTGATATTCCTGCCTCTGACGCATGCCCAGTATTTG
CTTGGCATTGTCAGATGTGCGTGTTTGTGTGTCAAAGAGCTCTGTGCCTTTGACGCATTC
AGTGCATAGGTGCTGTCCACAACGAGCAACTTAATTAGCACTTTCAGTGTCTTGTGTTGT
TCTGTTGTTGGACACTTGCCTGCTCCACCTTGTCTTTGTGATATTATTCAAGACATGAAG
TTAGGTCAGCAAACCCGCTGAATTTAAGCATATAAGTAAGCGGAGGATAAGAAACTAAAT
AGGATTCCCTCAGTAATGGCGAATGAACAGGGATCAGCTCAGCATGGAAATTGGGGCCTC
CGGCCTTGAATTGTAGTCTTGAGATGGCATTGCCAGCGGAGGCGCAGATGTAAGCCTCTT
GGAAAAGAGCATCAATGAGGGTGAGAGTCCCGTTTGTCATCTGCAGTCCCCCGTTCACGG
TGTGTCTTCTAAGAGTCACGTTCCTTGGGATTGGAGCGCAAATTGGGTGGTAAATTTCAT
CTAAAGCTAAATATTGGTTCGAGACCGATAGCAAACAAGTACCATGAGGGAAAGGTGAAA
AGGACTTTGAAAAGAGAGTTAAAAGTGCCTGAAATTGCTGAAAGGGAAGCGAATGGAACC
AGTGTTTCTTGGCTAGATTGTTGCGTGCTAAAGTGATGGCTCGCTGCTTCAACGCAAGTG
TTGCAGTGGGTTTTGATCTGGACGTGCGCGGTGCTTCTGCCTTGTGTGTCAACGTCGGTT
CAGACTTGAGGAAAACTCCAGGGACATGGTAAATCGCTCCTGGGTGATTGAATGTGCCTG
GCAGAACTCATTTCTGAACTGATTCCTGCATGTCTGGTCGCAGTGCTTTCACTGCCTGTG
TCTCGTTCGGGGTGCCTTGTGTGCTCTGTGCTGGGCCGGGACGTGGAGTATCTCCCTGAC
ATAAGTACGATGACAAAATGGTTTTATTCGACCCGTCTTGAAACACGGACCAAGGGAAGA
TAGAGCGACAGGCAAGTAGGTTAACCTGGTAACTGGGACAAAGGTTTCAACGACTTCAGC
ACCAGCAATACGTAACTCG
>Sequence_7_Karenia_consensus_cl_id_19_total_supporting_reads_58
CGGTATGCTTCGTTCAGTTACGTATTGCTGGTGCTGCAGGTAGAAAGAAGCAGAATCGGA
TTAACCTTTCTGTTGGTGCTGATATTGCGCTTGTCTCAAAGATTAAGCCATGCATGTCTC
AGTATAAGCTTCTATACGGCGAAACTGCGAATGGCTCATTAAAACAGTTATAGTTTATTT
GATGGTCATTCATTACATGGATAACTTTGGAAATTCTAGAGCTAATACATGCGCCCAAAC
CCGACTTCTTGGAAGGGTTGTGTTTATTAGATACAGAACCAACCCAGGCTCTGCCTGGTC
TCGTGGTGATTCATAATAACCGAACGAATCGCATTGCATCAGCTGGCGATAGATCATTCA
AGTTTCTGACCTATCAGTTTCCGACGGTAGGGTATTGGCCTACCGTGGCGTTGACGGGTA
ACGGAGAATTAGGGGTTCGATTCCGGAGAGGGAGCCTGAGAAACGGCTACCACATCTAAG
GAAGGCAGCAGGCGCGCAAATTACCCAATCCTGACACAGGGAGGTAGTGACAAGAAATAA
CAATACAGGGCATCCATGTCTTGTAATTGGAATGAGTAGAATTTAAATCCCTTTGCGAGT
ATCAATTGGAGGGCAAGTCTGGTGCCAGCAGCCGCGGTAATTCCAGCTCCAATAGCGTAT
ATTAAAGTTGTTGCGGTTAAAAAGCTCGTAGTTGGATTTCTGCCGAGGACGACCGGTCCG
CCCTCTGGGTGAGTATCTGGCTCGGCTTGGGCATCTTCTTGGAGAACGTAGCTGCACTTG
ACTGTGTGGTGCGGTATCCAGGACTTTTACTTTGAGGAAATTAGAGTGTTTCAAGCAGGC
ATACGCCTTGAATACATTAGCATGGAATAATAAGATAGGACCTCGGTTCTATTTTGTTGG
TTTCTAGAGCTGAGGTAATGATTAATAGGGATAGTTGGGGGCATTCGTATTTAACTGTCA
GAGGTGAAATTCTTGGATTTGTTAAAGACGGACTACTGTGAAAGCATTTGCCAAGGATGT
TTTCATTGATCAAGAACGAAAGTTAGGGGATCGAAGACGATCAGATACCGTCCTAGTCTT
AACCATAAACCATGCCGACTAGAGATTGGAGGTCGTTACTTATACGACTCCTTCAGCACC
TTATGAGAAATCAAAGTCTTTGGGTTCCGGGGGAGTATGGTCGCAAGGCTGAAACTTAAA
GGAATTGACGGAAGGGCACCACCAGGAGTGGAGCCTGCGGCTTAATTTGACTCAACACGG
GGAAACTTACCAGGTCCAGACATAGTAAGGATTGACAGATTGATAGCTCTTTCTTGATTC
TATGGGTGGTGGTGCATGGCCGTTCTTAGTTGGTGGAGTGATTTGTCTGGTTAATTCCGT
TAACGAACGAGACCTTAACCTGCTAAATAGTTACACGTAACTTCGGTTACGTGGGCAACT
TCTTAGAGGGACTTTGCGTGTCTAACGCAAGGAAGTTTGAGGCAATAACAGGTCTGTGAT
GCCCTTAGATGTTCTGGGCTGCACGCGCGCTACACTGATGCGCTCAACGAGTTTTCGACC
TTGCCCGGAAGGGTTGGGTAATCTTTTTAAAACGCATCGTGATGGGGATAGATTATTGCA
ATTATTAATCTTCAACGAGGAATTCCTAGTAAGCGCGAGTCATCAGCTCGTGCTGATTAC
GTCCCTGCCCTTTGTACACACCGCCCGTCGCTCCTACCGATTGAGTGATCCGGTGAATAA
TTCGGACTGCCGCAGTGTTCAGTTCCTGAACGTTGCAGTGGAAAGTTTAGTGAACCTTAT
CACTTAGAGGAAGGAGAAGTCGTAACAAGGTTTCCGTAGGTGAACCTGCGGAAGGATCAT
TCACACGCATCCAACTTGAATTCATTGTGAACCATCTTCTGTGAGTTGTGCCCCTGGCTG
GAGACAACTTGTCTACAACCTTGGGCAGAATCTCGCGGGTAGTTCGGGTGATATTGGACC
GTCTTCCTCTATTGTCTGGCTACCATTGTTGTTTGACCAATGTTTTGCATGATGACCAAT
CTTCCTTAAGATGTGGGTGACCACATGTTTGATTCACATACAACTTTCAGCGACGGATGT
CTCGGCTCGAACAACGATGAAGGGCGCAGCAAAGTGTGATAAGCATTGTGAATTGCAGAA
TTCCGTGAACCAATAGGGATTTGAACGTATACTGCGCTTTCGGGATATCCCTGAAAGCAT
GCCTGCTTCAGTGTCAATATTCTCTCATGCCACTGTCATCTTGTCATGTGCATTGCGCAT
GCAACTGACAGCAGTGTGTGTCTGTGCATTAAGGTGCTCTTCCTGCCCCTGATGCATTGA
ATCCATGGGTTTCGTGCTCTGTCAGCAACTTGATAAACACCTTGTGCTTTGTGTGTAACC
TGTTGCTTTGTCTGTTGCACTGATCAACCTGTCCTCTTATCTGTCACTCATTTGTGGCCT
CTTTCCATGACATGAAGTTAGGTAAGCAAACCCGCTGAATTTAAGCATATAAGTAAGCGG
AGGATAAGAAACTAAATAGGATTCCCTCAGTAATGGCGAATGAACAGGGATAAGCTCAGC
ATGGAAATTGGGGCCCTCGGCCTTGAATTGTAGTCTTGAGATGTGTTACCAACGGAGGCG
CAGATGTAAGCCTCTTGGAAAAGAGCGTCAGGGAGGGTGAGAGTCCCGTATGTCATCTGC
AGTTCTCTGTGCACGGTGCATGTTCTAAGAGTCACGTTCCTCGGGATTGGAGCGCAAATT
GGGTGGTAAATTTCATCTAAAGCTAAATATTGGTTCGAGACCGATAGCAAACAAGTACCA
TGAGGGAAAGGTGAAAAGGACTTTGAAAAGAGAGTTAAAAGTGCCTGAAATTGCTGAAAG
GGAAGCGAATGGAACCAGTTGTTCTTGGTGAGTATTGGTGTTGTCTAAGGTGATGGCTTG
CCACTTCAACGCAAGTGTGGTGGCAGGTTTTGATCTGGATGCGATACTGCTTCTCGCCTT
GCATGTCAACGTCAGTTCATAATTGAGGAAAACTCTAGGGACATGGTAATTTGCTTCCGG
GTGACTGAATGTCCTCAGTTGAACTCATTTTTGAACTGCTCTCTGTGTGTCTGGTAGCAC
TGCTCCATGTGCTTGCCTGCGATCTTCTGCTTTGCATGAAGGTTGTTGGTGCCAGGAGCA
TGTCCTTGACATAAGAACGATGACGAAATGGTTTTATTCGACCCGTCTTGAAACACGGAC
CAAGGGAAGATAGAGCGACAGGCAAGTAGGTTAATCCGATTCTGCATCAATCGCAAGCCA
GCACCAGCAATACGTAATA
>Sequence_8_Noctiluca_consensus__cl_id_16_total_supporting_reads_1465
AAAATCTTGTACTTCGTTCAGTTACGTATTGCTGGTGCTGTCGATTCCGTTTGTAGTCGT
CTGTTTAACCTTTCTGTTGGTGCTGATATTGCGCTTGTCTCAAAGATTAAGCCATGCATG
TCTCAGTATCAACTTTTACATGGTAACACTGCGAATGGCTCATTAAAACAGTTATAGTTT
ATTTGATGGCATTCATTATATGGATACCTTTGGTAATTCTAGAGCTAATACATGCATACA
GACCCGACTTATGAAGGGTTGTGTTTATTAGATTCCAAACCTTCCAACTTCGGTTGTGTT
CTTGATGATTCATGATAAAATACTGATCGCTTTTGGCGACGAGTCTTTCAAGTTTCTGAC
CTATCAGCTTTCGATGGTAGGGTATTGGCCTACCATGGCAGTGACGGGTAACAGAGAATT
AGGGTTCGATTCTGGAGAGGGAGCCTGAGAAACGGCTACCACTTCTAAGGAAGGCAGCAG
GCGCGTAAATTACCCAATCCTGACACAGGGAGGTAGTGACAAGAAATAACAATACAGGGC
ATCCATGTCTTGTAATTGGAATGAGTAAAATTTAAATCTCTTTACGAGTATCAATTGGAG
GGCAAGTCTGGTGCCAGCAGCCGCGGTAATTCCAGCTCCAATAGCGTATATTAAAGTTGT
TGCGGTTAAAAAGCTCGTAGTTGGATTTCTGCCGAGGACAGTCGGTCCGCCCTTGCGGGT
GAGCATCTGGATGGCCCTGGGCATCTTTTCCGAAGACTGTATCTGCACTTCATTGTGTGG
AGCGGTATTCGGAACCTTTACTTTGAGGAAATTAGAGTGTTTCAGGCATGCGCTTGTGGT
GAATACATTAGCATGGAATAATAAGATAGGACTCGTGGCCTACTTTGTTGGTTTGTGTGC
CATAGGTAATGATTAATAGGGATAGTTGGGGGCATTCGTATTTAATTGTCAGAGGTGAAA
TTCTTGGATTTGTTAAAGACGAACTACTGCGAAAGCATTTGCCAAGGATGTTTTCATTGA
TCAAGAACGAAAGTTAGGGGATCGAAGACGATCAGATACCGTCGTAGTCTTAACCATAAA
CCATGCCGACTAGAGATTGGGGGTCGTTAGCTTTATGACTCCTTCAGCACCTTATGAGAA
ATCAAAGTTTTTGGGTTCTGGGGGGAGTATGGTCGCAAGGCTGAAACTTAAAGGAATTGA
CGGAAGGGCACCACCAGGAGTGGAGCCTGCGGCTTAATTTGACTCAACACGGGAAAACTC
ACCAGGTCCAGACATAGTAAGGATTGACAGATTGATAGCTCTTTCTTGATTCTATGGGTG
GTGGTGCATGGCCGTTCTTAGTTGGTGGAGTGATTTGTCTGGTTAATTCCGTTAACGAAC
GAGACCTTAGCCTGCTAAATAGTGTCAAGTATGATTCTTATTTGATTACTTCTTAGAGGG
ACTTTGTGTGTCTAACGCAAGGAAGTTTGAGGCAATAACAGGTCTGTGATGCCCTTAGAT
GTTCTGGGCTGCACGCGCGCTACACTGATGCATTCAACGAGTTTATAACCTTGCCTGAAA
AGGTTGGGTAATCTGCAATGTGCATCGTGATGGGGATAGATTATTGCAATTATTAATCTT
CAACGAGGAATTCCTAGTAAGCGCGAGTCATCAGCTCGCGCTGATTACGTCCCTGCCCTT
TGTACACACCGCCCGTCGCTCCTACCGATTGAGTGATTCGGTGAATAATTCGGAGATTGA
TTTGTTCAGCTTTGCAGAACATGTCTTTCGAAGTTTAGTGAACCTCATCACTTAGAGGAA
GGAGAAGTCGTAACAAGGTTTCCGTAGGTGAACCTGCGGAAGGATCATTCACACATTCCA
ATGTCATGTTTGTGCACGTAGCGTTGTGGCCATGTACATGACGTTCAGACGTCTACGTGC
ATGGCTAAGGGTGGGAGGTGGATTTGTTGATTACGGTCAGCAAAGTTCGCCTGCCACTGT
CTTGACAATAATTTTCACCATCTTAATATTTGCCACTTTCGTTGATGGCTTGCAGTTGTA
TGAACAACACAACTTCCAGTGATGGATGTCTCGGCTCGAACAACGATGAAGGGTGCAGCG
AAGTGTGATAAGCATTGTGAATTGCAGGATTCAGTGAACCAACAGAAAGTTGAACGCATA
TTGCTCTTTCGGGTTATTCCTGAAAGCATGTTTGCTTCAGTGTCTTTTGTTTGTTCTGCG
GGGCGTGTCACTCAGGTGTCACGTTTTCGTGTTTTCATGCTTCAATGCAGCATTCGTTGC
ATTGACACATGTGTCTTGGTGGTGCTGGACATGCGCAACGTTGAACATCTTCTTCAGGAG
GGATGTTACGTGTGATCAAGCCGCCCCTGTGTGTATTTTTTAACCCTAAGGCATGAAGTT
AAGCCAGAGAACCTGCTGAATTTAAGCATATAAGTAAGCGGAGGAAAAGAAACTAAATAG
TATTCCCTTAGTAATGGCGAATGAATTGGGATAGGCTCAGCATGGAAATCCAGGCTTTCC
AGCCTTGACTTGTGATCACATGATGCAATACCAGCGTGGGCGCAGATGCAAATTCCTTGG
AAAAGGTTACCAGCGCAGGTGAGCGTCCTGTCTGTCATTTGCAGTCCCGCGCGTACGGTA
TGCACTCTCAGAGTCACGTTCCTTGGGAGTGGAGCGCAAAGTGGGTGGTAAACTTCATCT
AAAGCTTAATATATGTTTGAGACCGATAGCGAACAAGTACTATGAAGGAAAGATGCAAAG
GACTTTGAAAAGAGAGTTAAAAGTGCCTGAAATTGCTGGAAGGGAAGTGAGTTGGACCAG
TTTTGCTTGGTGAGATTGGCGCATGGCGCTGGCATTCATGTCAGTGTCTGCGTTGTTGCT
TGCCTTGTCTGTCAGAACCAGTTCACTTGTGAATTAAACATTATGCGTAGGTCGCACTCA
CTATCAGTGTGTGTTCACGCATCTGGGGATTTACAAGTGGATTGCGTTCAAACGCCAAGT
TGTTGAAGTGATAGTTCATTGCTGTTGTTCGATTCTTGGCGTTCGTTTCTGACTACATGG
TCTCGTTCGACCCGTCTTGAAACACGGACCAAGGGAAGATAGAGCGACAGGCAAGTAGGT
TAAACAGACGACTACAAACGGAATCGACAGCACCAGCAATACGTAATACG
>Sequence_9_consensus_Aureococcus_cl_id_14_total_supporting_reads_574
TAGTTACGTATTGCTGGTGCTGGTTTCATCTATCGGAGGGAATGGATTAACCTTTCTGTT
GGTGTTGATATTGCGCTTGTCTCAAAGATTAAGCCATGCAAGTTTTGAAACACGGACCAA
GGGAAATAGAGCGACAGGCGAAGTTACGTATTGCTGGTGCTGGAGTCTTGTGTCCCAGTT
ACCAGGTTAACCTTTCTGTTGGTGCTGATATTGCGCTTGTCTCAAAGATTAAGCCATGCA
TGTCTAAGTATAAACGATTTTGTACTGTGAAACTGCGAATGGCTCATTATATCAGTTATA
GTTTATTTGATAGTCCCTTACTACATGGATACCCGTAGTAATTCTAGAGCTAATACATGC
ATCGACTCCCAACTGCTTCGGCGGACGGGACGTATTTATTAGATTGAAACCAATGCGGGG
GAGACCCCGGTATTGTGGTGAGTCATGATAACTTTGCGAATCGCATGGCCTTGTGCCGGC
GATGGATCATTCAAGTTTCTGCCCTATCAGCTTTGGATGGTAGGGTATTGGCCTACCATG
GCATTAACGGGTAACGGAGAATTGGGGTTCGATTCCGGAGAGGGAGCCTGAGAGACGGCT
ACCACATCCAAGGAAGGCAGCAGGCGCGTAAATTACCCAATCCTGACACAGGGAGGTAGT
GACAAGAAATAACAATGCCGGGCTCTTACGAGTCTGGCAATTGGAATGAGAACAATTTAA
ATCCCTTATCGAGGATCCATTGGAGGGCAAGTCTGGTGCCAGCAGCCGCGGTAATTCCAG
CTCCAATAGCGTATATTAATGTTGTTGCAGTTAAAAAGCTCGTAGTTGGATTCCTGGCAC
GGGGTAGCCGGTCCGCCTTGCAAAAGGTGCGCACTGAGCGGCCTCGGCCATCCTTGGGAA
GGGCGGTCCTGGCATTCAGTTGTCGGGGTGGGGATTCCCGACGTTTACTGTGAAAAAATC
AGAGTGTTCAACGCAGGCTTACGCCTTGAATACATTAGCATGGAATAATGAGATAGGACC
TTGGCGGTCTATTTTGTTGGTTTGCACGCCGAGGTAATGATTAAAAGGGACGGTTGGGGT
TCTTCGTATTCAATTGTCAGAGGTGAAATTCTTGGATTTATGGAAGACGAACTGCTGCGA
AAGCGTCGAACAAGGACGTTCTCATTAATCAAGAACGAAAGTTAGGGGATCGAAGATGAT
TAGATACCATCGTAGTCTTAACCATAAACTATGCCGATTCAGGATTGGCGGTCGTTTGTT
CTCGACTCCGTCAGCACTGTATGAGAAATCAAAATCTTTGGGTTCCGGGGGGAGTATGGT
CGCAAGGCTGAAACTTAAAGAAATTGACGGAAGGGCACCACCAGGAGTGGAGCCTGCGGC
TTAATTTGACTCAACACGGGGAAACTTACCAGGTCCAGACATAGTAAGGATTGACAGATT
GAGAGCTCTTTCTTGATTCTATGGGTGGTGGTGCATGGCCGTTCTTAGTTGGTGGAGTGA
TTTGTCTGGTTAATTCCGTTAACGAACGAGACCCCCGCCTGCTAAATAGCTGTGGGAATG
CGCTTGCATTGCCTCAACTTCTTAGAGGGACTTTCGGTGACTAACCGAAGGAAGCTGGGG
GCAATAACAGGTCTGTGATGCCCTTAGATGTCCTGGGCCGCACGCGCGCTACACTGGCAC
ACGCAACGAGTCTATCACCTTGGTCGGCAGGCCTGGGTAATCTGTGAACGTGTGCCGTGA
TTGGGATTGATTGTTGCAATTTTCAATCATGAACGAGGAATTCCTAGTAAACGCGAGTCA
TCAGCTCGCATTGATTACGTCCCTGCCCTTTGTACACACCGCCCGTCGCACCTACCGATT
GAATGGTTCGGTGAAACCTCCGGACTGGGGTTCGCAAGCTTCACGGCGAACGTACCTCGG
GAAGTTGGTTAAACCTCACTATTTAGAGGAAGGTGAAGTCGTAACAAGGTCTCCGTAGGT
GAACCTGCGGAGGGATCATTACCATAATATCCACACCTAAACACACCCCAGCGAACCGGT
ACTATTCAGTTAGTACCTCTGACTTCGGTGTACTTCTTGATTGGGTCATCGTCCACAGTC
ACTCACACTCCGATTCTAACCAAACGGGTGAACCAGCGCATGCTGACGCCGAAAGATTAG
TGTAACAACTAATTTTGATCAAGCGAAATGCCATACAAATCCATACAACTCTTACCGGCG
GATGTCTTGGCTCCCACAACGATGAAGAACGCAGCGAAATGCGATACGTAATGCGAATTG
CAGAATCCAGTGAATCATCAAACCTTTGAACGCATCTTGCGCTCCCGGGATATGCCTGGG
AGCATGCGTGACGGAGTGCTTGTCCCCCACATCACCCCACGGCGTGTTACTACTCGGTGG
CGGTGGAGTCTGCGCTTCGATGGACCAATTGGTTCTCGATCGTGGCGCCAAGTCAAGCTC
TCGTCGCGCCGCCTCATTCGGTCCGTCCGAGGCGGGGTACTAGGCTTTCTCGTAAAGCAC
CTAACTCACCCAGCCGAGGACCGAAGAGCTTTTGAGTAAGCAATGAGACGGCGGAGAGGC
CCAGTCTTTGATCTTCGGATCGAGGACGCCTGTTTAGTAATAAACACTCAATCTTGAGCC
TCCGTGACGCAAGAGGACCCGCTGAATTTAAGCATATAACTAAGCGGAGGAAAAGAAACT
AACAAGGATTCCCCTAGTAAGGGCGACTGAAGCGGGATCAGCCCAGATTGTAAACTGGCC
GCTTAAATACAAGGTTGGGTTGTAGTCTAAAGAGGCGACGCCAGGCAAGGTCCGGGGAGA
AGTCCCTTGGAACAGGGCATCGGAGAGGGTGACAATCCCGTCTGTGCCTCGGACCGCGTC
GTACGGTGCGTCTTCGACGAGTCGATTTGCTTGGGATTGCAGATCAAATGGGTGGTAAAT
TCCATCTAAGGCTAAATACGGGTGGGAGACCGATAGCGAACAAGTACCGTGAGGGAAAGA
TGCAAAGAACTTTGAAAAGAGAGTTAAAAAGGGCCTGAAACTGGTAAGAGGGAACCGAAC
GGCAGAAGTGGTGATGGGCGCGTATTTTCCGCCGGGCTCTTGGCCGGCGTACTTGTGCGC
GTCCGTAGGTCAGCGTGGGTTGGGGCGTGGGAGTCGTTCATGGGAAGGTCTTCGGACCAA
TCTCCCGTGTTCAGGCCGCGCCTGAGACCTTCGGTGACGAAATTCTTCCGTTCACCCCGT
CTTGAAACACGGACCAAGGGAAGATAGAGCGACAGGCAAGTAGGTTAAACTGGTAACTGG
GACACAAGACTCCAGCACCAGCAATACGTAACTGAACGAAGTACAATGTTT
>Sequence_10a_Prorocentrum_consensus_cl_id_162_total_supporting_reads_24_P_lima
AATTACGTATTGCTGGTGCTGAGAACGACTTCCATACTCGTGTGATTAACCTTTCTGTTG
GTGCTGATATTGCGCTTGTCTCAAAGATTAAGCCATGCATGTCTCAGCATAAGCTTCCAT
CCGGCGAAACTGCGAATGGCTCATTAAAACAGTTACAATTTATTTGGTGGTTCACTGTTA
CATGGATACCCGTGGAAATGCTAGAGCTAATACATGCGCTCCTACCCGACTTAGCAGAAG
GGTTGTGGTTATTAGTTACAGAACTAGCCCAGGCTTGCCTGGTCATGCGGTGACTCATGA
TAATGGAATTAGTCGTATGGCGTCTGCTGACGATAAATCATTCAAGCTTCTGACCTATCA
GCTTCCGACGGTAGGGTATTGGCCTACCGCGGCTTTGACGGGTAACGGAGAATTAGGGTT
TGATTCCGGAGAGGGAGCCTGAGAAATAGCTACCACATCTAAGGAAGGCAGCAGGCGCGC
AAATTACCCAATCCTGACACAGGGAGGTAGTGACAAGAAATAACAATACAGGGCATCCAT
GTCTTGTAATTGGAATGAGTAGAACTTAAATCTCTTTATGAGTACCAATTGGAGGGCAAG
TCTGGTGCCAGCAGCCGCGGTAATTCCAGCTCCAATAGCATATATTAAAGTTGTTGCGGT
TAAAAAGCTCGTAGTCGGATTTCTGCCGAGGACGACCGGTCCGCCCTCTGGGTGAGCATC
TGGCTTGATCTGGGCATCTTCTTGGAGAGCGTAGCTGCACTTGACTGTGTGGTGCGGTAT
CCAGGACTTTTACTTTGAGGAAATTAGAGTGTCCTAAGCAGGCCCATGCCATATATAATA
GCATGGAATAATAGGGTAGGACCTACTCTCTATTTTGTTGGTTTCTAGAGCAGAGGTAAT
GGTCAATGGGGATAGTTGGGGGTATCCGTATTTGACTGTCAGAGGTGAAATTCTTGGATT
TGTCAAAGACGAACCAATGCGAAAGCATTTGCCAGAGATGTTTTCCTTGATCAAGAACGA
AAGTTAGGGGATCGAAGACGATCAGATACCGTCCTAGTCTTAACCATAAACTATGCCAAC
TAGAGATTGGAGGTCGTTATGTTGACGACTCTTTCGGCACCTTATGAGAAATCAAAGTCT
TTGGGTTCCGGGGGGAGTATGGTCGCAAGGCTGAAACTTAAAGGAATTGACGGAAGGGCA
CCACCAGGAGTGGGGCCTGCGGCTTAATTTGACTCAACACGGGGAAACTTACCAGGTCCG
GACATAGTAAGGATTGACAGATTGACAGCTCTTTCTTGATTCTATGGGTGGTGGTGCATG
GCCGTTCTTAGTTGGTGGAGTGATTTGTCTGGTTAATTCCGTTAACGAACGAGACCTTAA
CTTGCTGAATAGCTACTTCTAACCCCGGTTACATGGGCAGCTTCTTAGAGGGACTTTGCT
GTGTCTAACGCAAGGAAGTTTGAGGCAATAACAGGTCTGTGATGCCCTTAGATGTTCTGG
GCTGCACGCGCGCTACACTGATGCGCCCAATGAGTTTTTGACCTTGCCTGGTAAGGTTGG
GTAATCTGTCAAAAAACGCATCGTGATGGGGATAGATTATTGCAATTATTAATCTTGAAC
GAGGAATTCCTAGTAAGTATGAGTCATCAATTCGTGTTGATTACGTCCCTGCCCTTTGTA
CACACCGCCCGTCGCTCCTACCGATTGAGTGATCCGGTGAATAATTCAGACTCTGCAGCT
CTCAACTCGCGAGTGTTGCAATGGAAAGTTTAGTGAGCCTTATCACTTAGAGGAAGGAGA
AGTCGTAACAAGGTTTCCGTAGGTGAACCTGCGGAAGGATCATTCGTGTACATCAGGGAA
CACCTGTGTGTGAAAAAGCAATATCATGGAGTCTGGGTGGGGTGGGGATAGCTCTCCGCG
CAGATGTCCGAGGGTGGCTTGGAATGGCGCAACAAGCTCCAAACCTGCCACCGTTCCTCG
CTTTCTCTCTTATATTATTTGCTTGCGCCGGCTACAAGCGTTTCATCGTGTCTTGTGGTT
TGCCTTATTTACGCTCGCTTTCAGCGATGGATGTCTTGGCTCGAACAATGATGAAGGGCG
CAGCGAAGTGCGATGAGCATTGTGAGTTGCAGGATTCCGTGAGCCAACAAGGAATTGAAT
GCGCACAGCACTTTCGGGATAGCCTTGCAAGTGTGCCTGTGTTGGCGTCTACATTGATTC
AGCGCTGCACCCTTGCTAGCCTCAAGCTTGTCACTGGTCAGCACTTGTGCATCGGGGCAC
GATGTGGCCCAATGTGCTCATGTCTTGCTGTGGCCCTTGATAAGTGCCAATGCGCCACAC
CTTGTGTCAGTGCAGCATTTCGAGATGAAGCGCTCAGATCTTACCTGACACAATGTTAGG
CCAGTGAACCCGCTGAATTTAAGCATATTAGTAGGCGGTGGAAGATAATCCAAAAGGGAT
TCCTTCAGTAATGGCGAATGAACGGGGAAAAGCTCAGCAAAGAAATCGAGGACTCCGGCC
TTGAGTTGTGGACTTGAGAGGTATCGCCAATGGTGGCACAGGTGGGGGCCTCTTGGAAAA
GGGCACCACAGAGGGTGTGAGTCCTGTTTGCCATCTGTAGTCCGCTGTGTACGGCATGCC
TCCTCCGAGTCACGTTCCTTGGAATTGGAGCGCGAAGGTGGTGGTGGCTTTCATCTCAAG
CTCAAGTATGGGTTCGAGACCGATAGCAAACAAGTACCATGAGGGAAAATTGAAAAGAGC
TTTGGAAAGAGAGTTAAAAGTGCCCGAACTTGCTGATAGGGAAGCGAAGGGAGCTGACGT
TGCTTGGTAACATCTTCCGCGCAGGACTAGGATGGGTTCTGATTGCAATGTGTGTTGTGT
TTCTTGCCATGCGTGTCAATGCCAAGTAATGAGTGGGGAGAGCTCCAGGGATAATGATTG
TTTCTGTCCCCGGGTAGACGAATATGTCTGGGTGCATCCATTTGTGGGCTGAAAAATTGG
TGGTTGGTTGCAGCTCCCTGCCTACGAGGCAATTGGGGTGTAGCCCTGACACGCAGACGA
GGACAAAGTGCTTCTGTTCGACCCGTCTTGAAACACGGACCAAGGGAAGATAGAGCGACA
GGCAAGTAGGTTAATCACACGAGTATGGAAGTCGTTCTCAGCACCAGCAATACGTAACTG
AACGAAGTACAATGATT
>Sequence_10b_Prorocentrum_consensus_cl_id_4_total_supporting_reads_87_P_spinulentum
ATTCATATTGTACTTCGTTCGGTTACGTAATACTGGTGCTGATACTCAGGAAAGTACTCT
GATTTAACCTTTCTGTTGGTGCTGATATTGCGCTTGTCTCAAAGATTAAGCCATGCATGT
CTCAGTATAAGCTTCTATACGGCGAAACTGCGAATGGCTCATTAAAACAGTTATAGTTTA
TTTGATGGTCATTCTTTACATGGATAACTGTGCTAATTGTAGAGCTAATACATGCGCCCA
AACCCGACTTATAGGAAGGGTTGTGTTTATTAGTTACAGAACCAGCCCAGGCTCCGCCTG
GTCCTTTGGTGATTCATAATAACCGAACGAATCGCATAGCTTCGCTGGCGATGAATCATT
CAAGTTTCTGACCTATCAGCTTCCGACGGTAGGGTATTGGCCTACCGTGGCAATGACGGG
TAACGGAGAATTAGGGTTCGATTCCGGAGAGGGAGCCTGAGAAACGGCTACCACATCTAA
GGAAGGCAGCAGGCGCGCAAATTACCCAATCCTGACACAGGGAGGTAGTGACAAGAAATA
ACAATACAGGGCATATCTGTCTTGTAATTGGAATGAGTAAATTTAAATCCCTTTACGAGT
ACCAATTGGAGGGCAAGTCTGGTGCCAGCAGCCGCGGTAATTCCAGCTCCAATAGCGTAT
ATTAAAGTTGTTGCGGTTAAAAAGCTCGTAGTTGGATTTCTGCCGAGGACGACCGGTCCG
CCCTCTGGGTGAGTATCTGGTTCGGCCTGGGCATCTTCTTGGAGAACGTGTCTGCACTTG
ACTGTGTGGTGCGGTATCCAGGACTTTTACTTTGAGGAAATTAGAGTGTTTCAAGCAGGC
TTACGCCTTGAATACATTAGCATGGAATAATAAGATAGGACCTCGGTTCTATTTTGTTGG
TTTCTAGAGCTGAGGTAATGATTAATAGGGATAGTTGGGGGCATTCGTATTTAACTGTCA
GAGGTGAAATTCTTGGATTTGTTAAAGACGGACTACTGCGAAAGCATTTGCCAAGGATGT
TTTCATTGATCAAGAACGAAAGTTAGGGGATCGAAGACGATCAGATACCGTCCTAGTCTT
AACCATAAACCATGCCGACTAGAGATTGGAGGTCGTTATTTATACGACTCCTTCAGCACC
TTATGAGAAATCAAAGTCTTTGGGTTCGGGGGGAGTATGGTCGCAAGGCTGAAACTTAAA
GGAATTGACGGAAGGGCACCACCAGGAGTGGAGCCTGCGGCTTAATTTGACTCAACACGG
GGAAACTTACCAGGTCCAGACATAGTAAGGATTGACAGATTGATAGCTCTTTCTTGATTC
TATGGGTGGTGGTGCATGGCCGTTCTTAGTTGGTGGAGTGATTTGTCTGGTTAATTCCGT
TAACGAACGAGACCTTAACCTGCTAAATAGTTACACGTAACTTCGGTTACGTGGGCAACT
TCTTAGAGGGACTTTGCGTGTCTAACGCAAGGAAGTTTGAGGCAATAACAGGTCTGTGAT
GCCCTTAGATGTTCTGGGCTGCACGCGCGCTACACTGATGCGTTCAACGAGTTTATGACC
TTGCCTGGAAAGGTTGGGTAATCTTTTTAAATCGCATCGTGATGGGGATAGATTATTGCA
ATTATTAATCTTCAACGAGGAATTCCTAGTAAGCGCGAGTCATCAGCTCGTGCTGATTAC
GTCCCTGCCCTTTGTACACACCGCCCGTCGCTCCTACCGATTGAGTGATCCGGTGAATAA
TTCGGACTGCTGCGGTGTCCAGTTCCTGGACCTGCTTGCGGAAAGTTTAGTGAACCTTAT
CACTTAGAGGAAGGAGAAGTCGTAACAAGGTTTCCGTAGGTGAACCTGCGGAAGGATCAT
TCGCACGCATCCATTTGATTCATTGTGAACAACAGTTGGTGAGGATCTGGGTGGGGATGG
AGATAGCATCGATGCCCCCATGCGGATACTCGGGGGCAGCAAGCCAGGCTCAGACCGTCT
TCTGGGCTTGTCCTTGCTGCCAGTGTTAGTTTGATACTCCGTATCTTCCAATTTGTTCTG
AGTGGTCTTCCACTCTTTATCTTCTTACAACTTTCAGCGACGGATGTCTCGGCTCGAACA
ACGATGAAGGGCGCAGCGAAGTGTGATAAGCATTGTGAATTGCAGAATTCCGTGAACCAA
TAGGGACTTGAACGTATACTGCGCTTTCGGGATATCCCTGAAAGCATGCCTGCTTCAGTG
TCTATTCTTATTATTCCAGCATCTGACTTGTTCGGATTGCTTGTGTGTATTTGTGTGCCA
GGGCGCCCTCACAGGCCTCTGGCGCATTCAGTGCACTGGGTCTTCCCGCGCAAACAACTA
GAAGAGTATCTCTGATGCTATCTGTTGTCTTGTTGTCGGGCTGGGCCTCGTTGTCTAGTG
CATATCGCACTTATACCAAGACATGAAGTTAGGCCAGCAAACCCGCTGAATTTAAGCATA
TAAGTAAGCGGAGGATAAGAAACTAAATAGGATTCCCTTAGTAATGGCGAATGAACAGGG
ATCAGCTCAGCATGGAAATTGGGGCCCTCGGCCTTGAATTGTAGTCTCGAGATGTATCGC
CAACGGAGGCGCAGATGTAAGCCTCTTGGAAAGGAGCATCAACGAGGGTGAGAGTCCCGT
TTGTCATCTGCAGTCCCCCGTGCACGGCATACCTTCTAAGAGTCGCGTTCCTCGGAATTG
GAGCGTAAATTGGGTGGTAAATTTCATCTCAAGCTAAATATTGGTTCGAGACCGATAGCA
AACAAGTACCATGAGGGAAAGATGAAAAGGACTTTGAAAAGAGAGTTAAAAGTGCCTGAA
ATTGCTGAAAGGGAAGCGAATGGAACCAGTGTTGCTTGGCAGGATTGTCGGGTGCATGAC
GCTCCTGATCGTCTCCTGCCTTGTGTGTCAACGCCAGTTCGCGATCGAGGAAAACTCCAG
GGTCATGGTAGCTTGTCTTCGGGTGAGTGAATAGCCTTGGCAGAACTCATTTGCGGACTG
TTTCTTTCGTGTCTGGTTGCAGTGTCTTTGGCACCCTGGAGATCTCGGCTTGGCTTGCCA
CTGTCGGGTGACCCAGGTGACTTGGGCATTTCCCTGACGCAAAGACGATGACTAAATGGT
TCTATTCGACCCGTCTTGAAACACGGACCAAGGGAAGATAGAGCGACAGGCAAGTAGGTT
AAATCAGAGGGTACTTTCCAGAA
>Sequence_10b_consensus_cl_id_0_total_supporting_reads_273_P_delicatissima
TAAGTATTGTACTTCGTTCAGTTACGTATTGCTGGTGCTGGAGTCTTGTGTCCCAGTTAC
CAGGTTAACCTTTCTGTTGGTGCTGATATTGCGCTTGTCTCAAAGATTAAGCCATGCATG
TCTAAGTATAAATATTTTACTTTGAAACTGCGAACGGCTCATTATATCAGTTATAGTTTA
TTTGATAGTCCCTTACTACTTGGATACCCGTAGTAATTCTAGAGCTAATACATGCGTCAA
TACCCTTCTGGGGTAGTATTTATTAGATTGAAACCAACCCCTTCGGGGTGATGTGGTGAT
TCATAATAAGCTTGCGGATCGCATGCCTCTGGCGGCGATGGATCATTCAAGTTTCTGCCC
TATCAGCTTTGGATGGTAGGGTATTGGCCTACCATGGCTTTAACGGGTAACGGGAAATTA
GGGTTTGATTCCGGAGAGGGAGCCTGAGAGACGGCTACCACATCCAAGGAAGGCAGCAGG
CGCGTAAATTACCCAATCCTGACACAGGGAGGTAGTGACAATAAATAACAATGCCGGGCC
TTCTTAGGTCTGGCAATTGGAATGAGAACAATTTAAACCCCTTATCGAGTATCAATTGGA
GGGCAAGTCTGGTGCCAGCAGCCGCGGTAATTCCAGCTCCAATAGCGTATATTAAAGTTG
TTGCAGTTAAAAAGCTCGTAGTTGGATTTGTGGTGTGTCCAGTCGACCTTTGCTCTTTGA
GTGATTGTGTTGTACTGGTCTGCCATGTTTGGGTGGAATCTGTGTGGCATTAAGTTGTCG
TGCAGGGGATGCCCATCGTTTACTGTGAAAAAATTAGAGTGTTCAAAGCAGGCTTATGCC
GTTGAATATATTAGCATGGAATAATGATATAGGACCTTGGTACTATTTTGTTGGTTTGCG
CACTAAGGTAATGATTAAGAGGGACAGTTGGGGGTATTTGTATTCCATTGTCAGAGGTGA
AATTCTTGGATTTTTGGAAGACAAACTACTGCGAAAGCATTTACCAAGGATGTTTTCATT
AATCAAGAACGAAAGTTAGGGGATCGAAGATGATTAGATACCATCGTAGTCTTAACCATA
AACTATGCCGACAAAGGATTGGTGGAGTCTCGTTTCGTCTCCATCAGCACTTTGTGAGAA
ATCATAAGTCTTTGGGTTCCGGGGGAGTATGGTCGCAAGGCTGAAACTTAAAGAAATTGA
CGGAAGGGCACCACCAGGAGTGGAGCCTGCGGCTTAATTTGACTCAACACGGGAAAACTT
ACCAGGTCCAGACATAGTGAGGATTGACAGATTGAGAGCTCTTTCTTGATTCTATGGGTG
GTGGTGCATGGCCGTTCTTAGTTGGTGGAGTGATTTGTCTGGTTAATTCCGTTAACGAAC
GAGACCCCTGCCTGCTAAATAGCACGCATAGTGTTTATCACTGTGTAGTGCTTCTTAGAG
GACGTGCGTTCTATTAGACGCAGGAAGATAGGGGCAATAACAGGTCTGTGATGCCCTTAG
ATGTTCTGGGCCGCACGCGCGCTACACTGATGCATTCAACGAGTTCTACCTTGGCCGAGA
GGCCTGGGCAATCTTTTGAACCTGCATCGTGATAGGGATAGATTATTGCAATTATTAATC
TTGAACGAGGAATTCCTAGTAAACGCAGTTCATCAAACTGCATTGATTACGTCCCTGCCC
TTTGTACACACCGCCCGTCGCACCTACCGATTGAATGGTCCGGTGAAGCCTCGAGATTGT
GGTTAGTTTCCTTTATTGGAAGTTAACCACGAGAACTTGTCTAAACCTTATCATTTAGAG
GAAGGTGAAGTCGTAACAAGGTTTCCGTAGGTGAACCTGCGGAAGGATCATTACCACACC
GATCCAAGATCAGTCTTCATTGTGAATCTGATTTCAGAGGCAGCCTCGCTGTTCTCTGTC
GTCAACTTTAACCCTGGTGCTATCCAGCCCGTGCAATACCTTGTGTTTGTGTGGGTTGGT
TGGTGTCCACTTTACCCCCCATATTCTATATGGAAACTGGAAAGAACCAAATGACCTAAA
GCTAAAGTGCAGTTGGTCTGGTGTTGCGCCTTGTGCCAACACCGCCCTGTACACAAACCT
AATGACTTACAACTTTCAGCGGTGGATGTCTAGGTTCCCACAACGATGAAGAACGCAGCG
AAATGCGATACGTAATGCGAATTGCAAGACCTCGTGAATCATTAAGATTTTGAACGCACA
TTGCGCTTTCGGGATTTTCCCGGTAGCATGCTTGTCTGAGTGTCTGTGGATCCCACTCAG
CACTGGTCTATTCTGTAGGCTAGTCGCTGGTTGCTTTGGCCTTGACTGCCTCTGGCTGTC
TCTGCTTAAATTCTACAACACGTACGTGCATAGATCTAGAAACGTCTCAGCCCGTTCTAA
CTACGGCGTTGACATTCTCATCTATCTCTGGTAGCTTTTGTCTCTGGAGTTCAATTGAGT
TTGTTATCAGCTGTTGGAAGGACTACTGAGTCTGACACTAAGTCTAGCTTGCAGTTTTCT
GCTCGCTATCTAATTCCGGATCTCAGATCAAGCAAGATGACCCGCCGAATTTAAGCATAT
AATTAAGCGGAGGAAAAGAAACTAACTAGGATTCCCTCAGTAACGGCGAGTGAAGCGGGA
CTAGCTCAGGATGTGAATCTGCGCTTTTATGGCGCCGAATTGTGGTCTATAGACTTTGAC
GTTATCTGCCGGGCCAAGTTCCTTGGAAAAGGACAGCTGAGAGGGTGAGACTCCCGTCCG
CCTGGTAGAATGAGTCTTTGTCAACGAGTCGAGTTGTTTGGGATTGCAGCTCTAATTTGG
TGGTAAATTCCATCTAAAGCTAAATATTGGTGGGAGACCGATAGCGTACAAGTACCGTGG
GAAAGATGCAAAGAACTTTGAAAAGAGAGTTAAAGAGTACCTGAAATTGCTGAAACGGAA
GCGAAGGAAACCAGTGTTTGTTGGTTCATATTTCCCTGGCCACTTGTGGTTTGGGCGCTG
TGAGCTTGCGTGGGTTTGCTTTGGTTGATCCCTTTGGAAGAGCGCAGACAGAGTTGATGT
CTGTTGCTAGCACTGGGTTTGACTAATGCAGACGAAATGGTTTTCTTTACCCCGTCTTGA
AACACGGACCAAGGGAAGATAGAGCGACAGGCAAGTAGGTTAACCTGGTAACTGGGACAC
AAGACTCCAGCACCAGCAATACGTAACTTAA
>Sequence_11a_Pseudo-nitzschia_consensus_cl_id_2_total_supporting_reads_29_P_plurisecta
TTATTACGTATTGCTGGTGCTGAAGAAAGTTGTCGGTGTCTTTGTGTTAACCTTTCTGTT
GGTGCTGATATTGCGCTTGTCTCAAAGATTAAGCCATGCATGTCTAAGTATAAATATTTT
ACTTTGAAACTGCGAACGGCTCATTATATCAGTTATAGTTTATTTGATAGTCCCTTACTA
CTTGGATACCCGTAGTAATTCTAGAGCTAATACATGCGTCAATACCCTTCTGGGGTAGTA
TTTATTAGATTGAAACCAACCCTTCGGGGTGATGTGGTGATTCATAATAAGCTTGCGGAT
CGCATGCCTCTGGCGGCGATGGATCATTCAAGTTTCTGCCCTATCAGCTTTGGATGGTAG
GGTATTGGCCTACCATGGCTTTAACGGGTAACGGGAAATTAGGGTTTGATTCCGGAGAGG
GAGCCTGAGAGACGGCTACCACATCCAAGGAAGGCAGCAGGCGCGTAAATTACCCAATCC
TGACACAGGGAGGTAGTGACAATAAATAACAATGCCGGGCCTTCTTAGGTCTGGCAATTG
GAATGAGAACAATTTAAACCCCTTATCGAGTATCAATTGAGGGCAAGTCTGGTGCCAGCA
GCCGCGGTAATTCCAGCTCCAATAGCGTATATTAAAGTTGTTGCAGTTAAAAAGCTCGTA
GTTGGATTTGTGGTGTGTCCAGTTGGCCTTTGCTCTTTGAGTGATTGCGCTGTACTGGTC
TGCCATCTTTGGGTGGAATCTGTGTGGCATTAAGTTGTCGTGCAGGGGATGCCCATCGTT
TACTGTGAAAAAATTAGAGTGTTCAAAGCAGGCTTATGCCGTTGAATATATTAGCATGGA
ATAATAATATAGGACCTTGGTACTATTTTGTTGGTTTGCGCACTAAGGTAATGATTAAGA
GGGACAGTTGGGGGTATTTGTATTCCATTGTCAGAGGTGAAATTCTTGGATTTTTGGAAG
ACAAACTACTGCGAAAGCATTTACCAAGGATGTTTTCATTAATCAAGAACGAAAGTTAGG
GGATCGAAGATGATTAGATACCATCGTAGTCTTAACCATAAACTATGCCGACAAAGGATT
GGTGGAGTCTCGTTTCGTCTCCATCAGCACTTTGTGAGAAATCATAAGTCTTTGGGTTCC
GGGGGAGTATGGTCGCAAGGCTGAAACTTAAAGAAATTGACGGAAGGGCACCACCAGGAG
TGGAGCCTGCGGCTTAATTTGACTCAACACGGGAAAACTTACCAGGTCCAGACATAGTGA
GGATTGACAGATTGAGAGCTCTTTCTTGATTCTATGGGTGGTGGTGCATGGCCGTTCTTA
GTTGGTGGAGTGATTTGTCTGGTTAATTCCGTTAACGAACGAGACCCCTGCCTGCTAAAT
AGCTCGCATAGTGCTTGTCACTGTGTAGAGCTTTAGAGGGACGTGCGTTCTATTAGACGC
AGGAAGATAGGGGCAATAACAGGTCTGTGATGCCCTTAGATGTTCTGGGCCGCACGCGCG
CTACACTGATGCATTCAACGAGTTCTACCTTGGCCGAGAGGCCTGGGCAATCTTTTGAAC
CTGCATCGTGATAGGGATAGATTATTGCAATTATTAATCTTGAACGAGGAATTCCTAGTA
AACGCAGATCATCAATCTGCATTGATTACGTCCCTGCCCTTTGTACACACCGCCCGTCGC
ACCTACCGATTGAATGGTCCGGTGAAGCCTCGGGATTGTGGTTAGTTTCCTTTATTGGAA
GGTAACCACGAGAACCTGTCTAAACCTTATCATTTAGAGGAAGGTGAAGTCGTAACAAGG
TTTCCGTAGGTGAACCTGCGGAAGGATCATTACCACACCGATCCAAGATCTGTCTTCATT
GTGAATCTGATTGCGCGAGTACCATTAGCATTAGCTTTGCTGCTAGCGCCGTCAAACTTA
TATATTTCCTTGTGGTCCCGCCCGAGCTGGTTTTACTAGCGAAGGCCGCACTGCCTGGAT
CTTACTTTCAGGAGCGAGCACTGCTTAGCAACTTACACGCCCACCCCCATGTATATTATT
TTATATGGTAACTGGACCGAACCAAATGACCTAAAGCTTAAAGTGCAGTAGGAAGCATCG
TGCTACTTGTAGCCGGTGCGGCCCTGTACAAAAACCTAATGACTTACAACTTTCAGCGGT
GGATGTCTAGGTTCCCACAACGATGAAGAACGCAGCGAAATGCGATACGTAATGCGAATT
GCAAGACCTCGTGAATCATTAAGATTTTGAACGCACATTGCGCTTTCGGGATTTTCCCGG
TAGCATGCTTGTCTGAGTGTCTGTGGATCCCACTCAGCACTGGTGATTACTTTATTTTAT
TTTATCGTACTCACTAGTAGCTGGTTGCTTTGGCTTTGACGGTCTGAACTGACTGTCTTT
GCTTAAATTCTACATTCATGTACGTGCATAGATCTAGAAACGTCTTGGCCCGTTGAATAA
CGGTGCTGGCATTCTCGTCTATCTCTGGTAGCTTTAGGGCTTTCTTGAGTTTGATGGTGA
GATTGTTAAAGCCTGTCTTTTGGCAAGCCTTGATTGTGGCTAAATCTAGCTATGCTGTTA
ATGTTAAATTAACCGGCTAGCTATCCAATTCCGGATCTCAGATCAAGCAAGATGACCCGC
CGAATTTAAGCATATAATTAAGCGGAGGAAAAGAAACTAACTAGGATTCCCTCAGTAACG
GCGAGTGAAGCGGACTAGCTCAGGATGTGAATCTGCGCTTTAATGGCGCCGAATTGTGGT
CTATAGACCTTGACGTTATCTGCCGGGCCAAGTTCCTTGGAAAAGGACAGCTGAGAGGGT
GAGACTCCCGTCCGCCTGGTAGAGTGAGTCATGTGTCAACGAGTCGAGTTGTTTGGGATT
GCAGCTCTAATTTGGTGGTAAATTCCATCTAAAGCTAAATATTGGTGGGAGACCGATAGC
GTACAAGTACCGTGAGGGAAAGATGCAAAGAACTTTGAAAAGAGAGTTAAAGAGTACCTG
AAATTGCTGAAACGGAAGCGAAGGAAACCAGTGTTTGTTGGTTCATATTTCCCTGGCCAC
TTGTGGTTTGGGCGCTGTGAGCTTGCGTGTGTTTGTCTTGGTTGATCCCTTTGGAAGAGC
GCAGTCAGAGTTGATGTCTGTTGCTAGCACTGGGTTTGACTGATGCAGACGAAATGGTTT
TCTTTACCCCGTCTTGAAACACGGACCAAGGGAAGATAGAGCGACAGGCAAGTAGGTTAA
CACAAAGACACCGACAACTTTCTTCAGCACCAGCAATACGTAACTGAACGAAGTACAAGT
GATTGGG
>Sequence_11b_Pseudo-nitzschia_consensus_cl_id_1_total_supporting_reads_104_P_delicatissima
TTTTCTTTTCTTTAAGTTACGTATTGCTGGTGCTGAACTAGGCACAGCGAGTCTTGGTTT
TAACCTTTCTGTTGGTGCTGATATTGCGCTTGTCTCAAAGATTAAGCCATGCATGTCTAA
GTATAAATATTTTACTTTGAAACTGCGAACGGCTCATTATATCAGTTATAGTTTATTTGA
TAGTCCCTTACTACTTGGATACCCGTAGTAATTCTAGAGCTAATACATGCGTCAATACCC
TTCTGGGGTAGTATTTATTAGATTGAAACCAATCCCTTCGGGGTGATGTGGTGATTCATA
ATAAGCTTGCGGATCGCATGCCTCTGGCGGCGATGGATCATTCAAGTTTCTGCCCTATCA
GCTTTGGATGGTAGGGTATTGGCCTACCATGGCTTTAACGGGTAACGGGAAATTAGGGTT
TGATTCCGGAGAGGGAGCCTGAGAGACGGCTACCACATCCAAGGAAGGCAGCAGGCGCGT
AAATTACCCAATCCTGACACAGGGAGGTAGTGACAATAAATAACAATGCCGGGCCTTCTT
AGGTCTGGCAATTGGAATGAGAACAATTTAAACCCCTTATCGAGTATCAATTGGAGGGCA
AGTCTGGTGCCAGCAGCCGCGGTAATTCCAGCTCCAATAGCGTATATTAAAGTTGTTGCA
GTTAAAAAGCTCGTAGTTGGATTTGTGGTGTGTCCAGTCGACCTTTGCTCTTTGAGTGAT
TGTGTTGTACTGGTCTGCCATGTTTGGGTGGAATCTGTGTGGCATTAAGTTGTCGTGCAG
GGGATGCCCATCGTTTACTGTGAAAAAATTAGAGTGTTCAAAGCAGGCTTATGCCGTTGA
ATATATTAGCATGGAATAATGATATAGGACCTTGGTACTATTTTGTTGGTTTGCGCACTA
AGGTAATGATTAAGAGGGACAGTTGGGGGTATTTGTATTCCATTGTCAGAGGTGAAATTC
TTGGATTTTTGAAGACAAACTACTGCGAAAGCATTTACCAAGGATGTTTTCATTAATCAA
GAACGAAAGTTAGGGGATCGAAGATGATTAGATACCATCGTAGTCTTAACCATAAACTAT
GCCGACAAAGGATTGGTGGAGTCTCGTTTCGTCTCCATCAGCACTTTGTGAGAAATCATA
AGTCTTTGGGTTCCGGGGGAGTATGGTCGCAAGGCTGAAACTTAAAGAAATTGACGGAAG
GGCACCACCAGGAGTGGAGCCTGCGGCTTAATTTGACTCAACACGGGAAAACTTACCAGG
TCCAGACATAGTGAGGATTGACAGATTGAGAGCTCTTTCTTGATTCTATGGGTGGTGGTG
CATGGCCGTTCTTAGTTGGTGGAGTGATTTGTCTGGTTAATTCCGTTAACGAACGAGACC
CCTGCCTGCTAAATAGCACGCATAGTGTTTATCACTGTGTAGTGCTTTAGAGGGACGTGC
GTTCTATTAGACGCAGGAAGATAGGGGCAATAACAGGTCTGTGATGCCCTTAGATGTTCT
GGGCCGCACGCGCGCTACACTGATGCATTCAACGAGTTCTACCTTGGCCGAGAGGCCTGG
GCAATCTTTTGAACCTGCATCGTGATAGGGATAGATTATTGCAATTATTAATCTTGAACG
AGGAATTCCTAGTAAACGCAGTTCATCAAACTGCATTGATTACGTCCCTGCCCTTTGTAC
ACACCGCCCGTCGCACCTACCGATTGAATGGTCCGGTGAAGCCTCGAGATTGTGGTTAGT
TTCCTTTATTGGAAGTTAACCACGAGAACTTGTCTAAACCTTATCATTTAGAGGAAGGTG
AAGTCGTAACAAGGTTTCCGTAGGTGAACCTGCGGAAGGATCATTACCACACCGATCCAA
GATCAGTCTTCATTGTGAATCTGATTTCAGAGGCAGCCTCGCTGTTCTCTGTCGTCAACT
TTAACCCTGGTGCTATCCAGCCCGTGCAATACCTTGTGTTTGTGTGGGTTGGTTGGTGTC
CACTTTACCCCCATATTCTATATGGAAACTGGAAAGAACCAAATGACCTAAAGCTAAAGT
GCAGTTGGTCTGGTGTTGCGCCTTGTGCCAACACCGCCCTGTACACAAACCTAATGACTT
ACAACTTTCAGCGGTGGATGTCTAGGTTCCCACAACGATGAAGAACGCAGCGAAATGCGA
TACGTAATGCGAATTGCAAGACCTCGTGAATCATTAAGATTTTGAACGCACATTGCGCTT
TCGGGATTTTCCCGGTAGCATGCTTGTCTGAGTGTCTGTGGATCCCACTCAGCACTGGTC
TATTCTGTAGGCTAGTCGCTGGTTGCTTTGGCCTTGACTGCCTCTGGCTGTCTCTGCTTA
AATTCTACAACACGTACGTGCATAGATCTAGAAACGTCTCAGCCCGTTCTAACTACGGCG
TTGACATTCTCATCTATCTCTGGTAGCTTTTGTCTCTGGAGTTCAATTGAGTTTGTTATC
AGCTGTTGGAAGGACTACTGAGTCTGACACTAAGTCTAGCTTGCAGTTTTCTGCTCGCTA
TCTAATTCCGGATCTCAGATCAAGCAAGATGACCCGCCGAATTTAAGCATATAATTAAGC
GGAGGAAAAGAAACTAACTAGGATTCCCTCAGTAACGGCGAGTGAAGCGGGACTAGCTCA
GGATGTGAATCTGCGCTTTTATGGCGCCGAATTGTGGTCTATAGACTTTGACGTTATCTG
CCGGGCCAAGTTCCTTGGAAAAGGACAGCTGAGAGGGTGAGACTCCCGTCCGCCTGGTAG
AATGAGTCTTTGTCAACGAGTCGAGTTGTTTGGGATTGCAGCTCTAATTTGGTGGTAAAT
TCCATCTAAAGCTAAATATTGGTGGGAGACCGATAGCGTACAAGTACCGTGAGGGAAAGA
TGCAAAGAACTTTGAAAAGAGAGTTAAAGAGTACCTGAAATTGCTGAAACGGAAGCGAAG
GAAACCAGTGTTTGTTGGTTCATATTTCCCTGGCCACTTGTGGTTTGGGCGCTGTGAGCT
TGCGTGGGTTTGCTTTGGTTGATCCCTTTGGAAGAGCGCAGACAGAGTTGATGTCTGTTG
CTAGCACTGGGTTTGACTAATGCAGACGAAATGGTTTTCTTTACCCCGTCTTGAAACACG
GACCAAGGGAAGATAGAGCGACAGGCAAGTAGGTTAAAACCAAGACTCGCTGTGCCTAGT
TCAGCACCAGCAATACGTAACTGAACGAAGTACAATTT
>Sequence_11c_Pseudo-nitzschia_consensus_cl_id_2_total_supporting_reads_19_P_fraudulenta
ACAAATCAATGTGCTTCGTTCAGTTACGTATTGCTGGTGCTGACTGGTGCAGCTTTGAAC
ATCTAGTTAACCTTTCTGTTGGTGCTGATATTGCGCTTGTCTCAAAGATTAAGCCATGCA
TGTCTAAGTATAAATTTTTTACTTTGAAACTGCGAACGGCTCATTATATCAGTTATAGTT
TATTTGATAGTCCCTTACTACTTGGATACCCGTAGTAATTCTAGAGCTAATACATGCGTC
AATACCCTTCTGGGGTAGTATTTATTAGATTGAAACCAACCCCTTCGGGGTGATGTGGTG
ATTCATAATAAGCTTGCGGATCGCATGCCTCTGGCGGCGATGGATCATTCAAGTTTCTGC
CCTATCAGCTTTGGATGGTAGGGTATTGGCCTACCATGGCTTTAACGGGTAACGGGAAAT
TAGGGTTTGATTCCGGAGAGGGAGCCTGAGAGACGGCTACCACATCCAAGGAAGGCAGCA
GGCGCGTAAATTACCCAATCCTGACACAGGGAGGTAGTGACAATAAATAACAATGCCGGG
CCTTCTTAGGTCTGGCAATTGGAATGAGAACAATTTAAACCCCTTATCAGTATCAATTGG
AGGGCAAGTCTGGTGCCAGCAGCCGCGGTAATTCCAGCTCCAATAGCGTATATTAAAGTT
GTTGCAGTTAAAAAGCTCGTAGTTGGATTTGTGGTGTGTCTAGTCGGCCTTTGCTCTTTG
AGTGATTGTGCTGTACTGGTCTGCCATGTTTGGGTGGAATCTGTGTGGCATTAGGTTGTC
GTGCAGGGGATGCCCATCGTTTACTGTGAAAAAATTAGAGTGTTCAAAGCAGGCTTATGC
CGTTGAATATATTAGCATGGAATAATGATATAGGACCTTGGTACTATTTTGTTGGTTTGC
GCACTAAGGTAATGATTAAGAGGGACAGTTGGGGGTATTTGTATTCCATTGTCAGAGGTG
AAATTCTTGGATTTTGGAAGACAAACTACTGCGAAAGCATTTACCAAGGATGTTTTCATT
AATCAAGAACGAAAGTTAGGGGATCGAAGATGATTAGATACCATCGTAGTCTTAACCATA
AACTATGCCGACAAGGGATTGGTGGAGTTTCGTTTCGTCTCCATCAGCACCTTGTGAGAA
ATCATAAGTCTTTGGGTTCCGGGGGAGTATGGTCGCAAGGCTGAAACTTAAAGAAATTGA
CGGAAGGGCACCACCAGGAGTGGAGCCTGCGGCTTAATTTGACTCAACACGGGAAAACTT
ACCAGGTCCAGACATAGTGAGGATTGACAGATTGAGAGCTCTTTCTTGATTCTATGGGTG
GTGGTGCATGGCCGTTCTTAGTTGGTGGAGTGATTTGTCTGGTTAATTCCGTTAACGAAC
GAGACCCCTGCCTGCTAAATAGCACGCATAGTGTTTATCACTGTGTAGTGCTTCTTAGAG
GGACGTGCGTTCTATTAGACGCAGGAAGATAGGGGCAATAACAGGTCTGTGATGCCCTTA
GATGTTCTGGGCCGCACGCGCGCTACACTGATGCATTCAACGAGTTCTACCTTGGCCGAG
AGGCCTGGGCAATCTTTTGAACTTGCATCGTGATAGGGATAGATTATTGCAATTATTAAT
CTTGAACGAGGAATTCCTAGTAAACGCAGATCATCAATCTGCATTGATTACGTCCTGCCC
TTTGTACACACCGCCCGTCGCACCTACCGATTGAATGGTCCGGTGAAGCCTCGGGATTGT
GATTAGTTTCCTTTATTGGAAGGTAGTTATGAGAACCTGTCTAAACCTTATCATTTAGAG
GAAGGTGAAGTCGTAACAAGGTTTCCGTAGGTGAACCTGCGGAAGGATCATTACCACACC
GATCAAGATCAGTCTTCATTGTGAATTTGATTTGCGTGGCACTCTGGCTTCGGCCCGTTT
GCCTCAAAAGTCAACTTGTATACAGGTGGCCTTGTCCCCCCTGCGCACAGTATACCTGTG
TTCGGCGCGCGACATCGCACCAGTGGCATTAAGTGAAATGTCCACACCCCATCTTTTACG
ATCGGTAACTTGATAGAACCAAATGACCTAAAGCTTAAAGTGCAGTGGTCCGGCAACTGA
GCCTTGTGCCAGGAGCCGCCCTGTACATAAAACCTAATGACTTACAACTTTCAGCGGTGG
ATGTCTAGGTTCCCACAACGATGAAGAACGCAGCGAAATGCGATACGTAATGCGAATTGC
AAGACCTCGTGAATCATTAAGATTTTGAACGCACATTGCGCTTTCGGGATTTTCCCGGTA
GCATGCTTGTCTGAGTGTCTGTGGATCCCACTCAGCGCTGGTCTACTCTGTAGGCCCAGT
TGCTGGTTGCTATGGCTCTGACCGCTCTAGTAGCGGTCTCTGCTTAAATTCTACAACATT
GTACGTGCATAGATCTAGAAAAGTCTTGTGTTGTCTGAATGACGGCGTTGACGCTCTTGT
CTATCTCTGGTAGCTTGTATGAAAATGCATTCTCTGGAGTTTAACTAGGGGTGTCTATTA
GCTGTCTGCCAAACTATCGAGTTTTTCTCTGGGTCTGGCCACGCAGCTGTGTAAAAGCAG
TCTGCTGGCTATCCAATTCCGGATCTCAGATCAAGCAAGAGGACCCGCCGAATTTAAGCA
TATAATTAAGCGGAGGAAAAGAAACTAACTAGGATTCCCTCAGTAACGGCGAGTGAAGCG
GGACTAGCTCAGGATGTGAATCTGCGCTTTTATGGCGCCGAATTGTGGTCTGTAGACTTT
GACGTTATCTGCCGGGCCAAGTTCCTTGGAAAAGGACAGCTGAGAGGGTGAAACTCCCGT
CCGCCTGGTAGAATGAGTCTTTGTCAACGAGTCGAGTTGTTTGGGATTGCAGCTCTAATT
TGGTGGTAAATTCCATCTAAAGCTAAATATTGGTGGGAGACCGATAGCGTACAAGTACCG
TGAGGGAAAGATGCAAAGAACTTTGAAAAGAGAGTTAAAGAGTACCTGAAATTGCTGAAA
CGGAAGCGAAGGAAACCAGTGTTTGTTGGTTCATATTTCCCTGGCCACTTGTGGTTTGGG
CGCTGTGAGCTTGCGTGGGTTTGGGTTGGTTGATCCCTTTGGAAGAGCGCAGTCAGAGTT
GATGTCTGTTGCTAGCACTGGGTTTGACTGATGCAGACGAAATGGTTTTCTTTACCCCGT
CTTGAAACACGGACCAAGGGAAGATAGAGCGACAGGCAAGTAGGTTAACTAGATGTTCAA
AGCTGCACCAGTCAGCACCAGCAATACGTAATAA
>Sequence_11d_Pseudo-nitzschia_consensus_cl_id_6_total_supporting_reads_124_P_australis
ACAAAATCATATGTACTTCGTTCAGTTACGTATTGCTGGTGCTGAACGAGTCTCTTGGGA
CCCATAGATTAACCTTTCTGTTGGTGCTGATATTGCGCTTGTCTCAAAGATTAAGCCATG
CATGTCTAAGTATAAATATTTTACTTTGAAACTGCGAACGGCTCATTATATCAGTTATAG
TTTATTTGATAGTCCCTTACTACTTGGATACCCGTAGTAATTCTAGAGCTAATACATGCG
TCAATTCCCTTCTGGGGAAGTATTTATTAGATTGAAACCAACCCCTTCGGGGTGATGTGG
TGATTCATAATAAGCTTGCGGATCGCATGCCTCTGGCGGCGATGGATCATTCAAGTTTCT
GCCCTATCAGCTTTGGATGGTAGGGTATTGGCCTACCATGGCTTTAACGGGTAACGGGAA
ATTAGGGTTTGATTCCGGAGAGGGAGCCTGAGAGACGGCTACCACATCCAAGGAAGGCAG
CAGGCGCGTAAATTACCCAATCCTGACACAGGGAGGTAGTGACAATAAATAACAATGCCG
GGCCTTCTTAGGTCTGGCAATTGGAATGAGAACAATTTAAACCCCTTATCGAGTATCAAT
TGGAGGGCAAGTCTGGTGCCAGCAGCCGCGGTAATTCCAGCTCCAATAGCGTATATTAAA
GTTGTTGCAGTTAAAAAGCTCGTAGTTGGATTTGTGGTGTGTCCAGTCGGCCTTTGCTCT
TTGAGTGATTGCGCTGTACTGGTCTGCCATGTTTGGGTGGAATCTGTGTGGCATTAAGTT
GTCGTGCAGGGGATGCCCATCGTTTACTGTGAAAAAATTAGAGTGTTCAAAGCAGGCTTA
TGCCGTTGAATATATTAGCATGGAATAATGATATAGGACCTTGGTACTATTTTGTTGGTT
TGCGCACTAAGGTAATGATTAAGAGGGACAGTTGGGGGTATTTGTATTCCATTGTCAGAG
GTGAAATTCTTGGATTTTGGAAGACAAACTACTGCGAAAGCATTTACCAAGGATGTTTTC
ATTAATCAAGAACGAAAGTTAGGGGATCGAAGATGATTAGATACCATCGTAGTCTTAACC
ATAAACTATGCCGACAAGGGATTGGCGGAACGACGTTACGTCTCCGTCAGCACCTTGTGA
GAAATCATAAGTCTTTGGGTTCCGGGGGAGTATGGTCGCAAGGCTGAAACTTAAAGAAAT
TGACGGAAGGGCACCACCAGGAGTGGAGCCTGCGGCTTAATTTGACTCAACACGGGAAAA
CTTACCAGGTCCAGACATAGTGAGGATTGACAGATTGAGAGCTCTTTCTTGATTCTATGG
GTGGTGGTGCATGGCCGTTCTTAGTTGGTGGAGTGATTTGTCTGGTTAATTCCGTTAACG
AACGAGACCCCTGCCTGCTAAATAGCACGCATAATGTTTATCATTGTGTAGTGCTTCTTA
GAGGACGTGCGTTCTATTAGACGCAGGAAGATAGGGGCAATAACAGGTCTGTGATGCCCT
TAGATGTTCTGGGCCGCACGCGCGCTACACTGATGCATTCAACGAGTTCTACCTTGGCCG
AGAGGCCTGGGCAATCTTTTGAACTTGCATCGTGATAGGGATAGATTATTGCAATTATTA
ATCTTGAACGAGGAATTCCTAGTAAACGCAGATCATCAATCTGCATTGATTACGTCCCTG
CCCTTTGTACACACCGCCCGTCGCACCTACCGATTGAATGGTCCGGTGAAGCCTCGGGAT
TGTGGTTAGTTTCCTTTATTGGAAGGTAGTCACGAGAACCTGTCTAAACCTTATCATTTA
GAGGAAGGTGAAGTCGTAACAAGGTTTCCGTAGGTGAACCTGCGGAAGGATCATTACCAC
ACCGATCCAAGATCAGTCTTCATTGTGAATCTGATTTCAGAGGCGGCTTGCTTTTAAAGC
TCTCCGTCTCTGTCGTCAAACTTTTTTAGTGATGCGCTAGCTACTAGCGTATTACAACCC
CCATTCTTAACGATTGGTAACTGGAAAGAACCAAATGACCTAAAGCTAAAATGCAGTGGT
CTGGTGTTGCGCCTCGTGCCAACACCGCCCTGTACATTATACCAATTCATTACAACTTTC
AGCGGTGGATGTCTAGGTTCCCACAACGATGAAGAACGCAGCGAAATGCGATACGTAATG
CGAATTGCAAGACCTCGTGAATCATTAAGATTTTGAACGCACATTGCGCTTTCGGGATTT
TCCCGGTAGCATGCTTGTCTGAGTGTCTGTGGATCCCACTCAGCGCTGGTTTAGGCCAGT
CGCTGGTTGTTTTGGCCTTGACAGCTACTAGTAGCTGTCTCTGCTTAAGTTCTACGGTAT
CGTACGTGCATAGATTTAGAGACCTCAACCTGTCTTGTCAAGACGGCGTTGACATTCTTG
TCTATCTCTGGTAGCTTGTATTCATTACAAATATCTGGAGTTTGTTAAGATTGTCATGTT
CAGCTGTTTGAAACTTTTCGATTGAGCGTCACTAGATCTAGCTAGCTATACTTTCTAGTA
CTAGCTAGCTATCCAATTCCGGATCTCAGATCAAGCAAGAGGACCCGCCGAATTTAAGCA
TATAATTAAGCGGAGGAAAAGAAACTAACTAGGATTCCCTCAGTAACGGCGAGTGAAGCG
GGACTAGCTCAGGATGTGAATCTGCGCTTTTATGGCGCCGAATTGTGGTCTGTAGACTTT
GACATTATCTGCCGGGCCAAGTTCCTTGGAAAAGGACAGCTGAGAGGGTGAGACTCCCGT
CCGCCTGGTGGAGTGAGTCATTTGTCAACGAGTCGAGTTGTTTGGGATTGCAGCTCTAAT
TTGGTGGTAAATTCCATCTAAAGCTAAATATTGGTGGGAGACCGATAGCGTACAAGTACC
GTGAGGGAAAGATGCAAAGAACTTTGAAAAGAGAGTTAAAGAGTACCTGAAACTGCTGAA
ACGGAAGCGAAGGAAACCAGTGTTTGTTGGTTCATATTTCCCCGGCCACTTGTGGTTTGG
GCGCTGTGAGCTTGCGTGAGTTTGGGTTGGTTGAATCCTTTGGAAGAGCGCAGTCAGAGT
TGATGTCTGTTGCTAGCACTGGATTTGACTGATGCAGACGAAATGGTTTTCTTTACCCCG
TCTTGAAACACGGACCAAGGGAAGATAGAGCGACAGGCAAGTAGGTTAATCTATGGGTCC
CAAGAGACTCGTTCAGCACCAGCAATACGTAATAA
